# Supplementary material for: Identification of a diagnostic metabolomic fingerprint in plasma for eosinophilic granulomatosis with polyangiitis
Source: PLoS One. 2026 May 12;21(5):e0343182. doi: 10.1371/journal.pone.0343182 (PMC13166926; doi:10.1371/journal.pone.0343182)
Supplement: S1 File — (XLSX) [file pone.0343182.s005.xlsx]

## Sheet: Sheet1
ID	name	mz	rt	exact_mass	ppm	formula	precursor_type	super_class	class	sub_class	KEGG	KEGG_Pathway	CAS	hmdb	library	MSI_levels	posneg	sample	HC23	HC24	HC25	HC26	HC27	HC28	HC29	HC30	HC31	HC32	sample	A1	A2	A3	A4	A5	A6	A7	A8	A9	A10	B1	B2	B3	B4	B5	B6	B7	B8	B9	B10
M144T51	Stachydrine	144.102	51.1	143.095	0.002	C7H13NO2	[M+H]+	Organic acids and derivatives	Carboxylic acids and derivatives	Amino acids, peptides, and analogues	C10172		471-87-4	HMDB0004827	BioDeepDB	MSI_level1	pos	M144T51	6.00767e+06	5.75213e+06	5.17525e+06	6.18854e+06	5.09902e+06	7.38923e+06	6.13723e+06	7.37255e+06	5.80853e+06	7.80213e+06	M144T51	5.71755e+06	1.53394e+07	2.50624e+07	3.85786e+07	3.23681e+08	1.11367e+07	1.32358e+07	5.2069e+08	6.76839e+07	7.39841e+07	1.42554e+07	2.05543e+07	2.08973e+07	3.99342e+07	1.99403e+07	8.09975e+06	2.09876e+07	5.33356e+07	9.48297e+07	1.92435e+07
M116T50	L-Proline	116.071	50.2	115.063	0.016	C5H9NO2	[M+H]+	Organic acids and derivatives	Carboxylic acids and derivatives	Amino acids, peptides, and analogues	C00148	Cancer: overview; Membrane transport; Digestive system; Biosynthesis of other secondary metabolites; Translation; Amino acid metabolism; Global and overview maps	147-85-3	HMDB0000162	BioDeepDB	MSI_level1	pos	M116T50	321426	402040	487691	842484	9836.94	14985.9	126907	194323	4004.06	20787.2	M116T50	2.0564e+08	2.76104e+08	2.37851e+08	1.7955e+08	1.49978e+08	9.58355e+07	1.33904e+08	2.28663e+08	1.3413e+08	1.40305e+08	1.80067e+08	2.75944e+08	1.09136e+08	3.30594e+08	1.58452e+08	3.03826e+08	1.15248e+08	9.25089e+07	1.31889e+08	1.7412e+08
M104T50	γ-Aminobutyric acid	104.071	50.2	103.063	0.017	C4H9NO2	[M+H]+	Organic acids and derivatives	Carboxylic acids and derivatives	Amino acids, peptides, and analogues	C00334	Metabolism of cofactors and vitamins; Metabolism of other amino acids; Signal transduction; Nervous system; Sensory system; Endocrine system; Carbohydrate metabolism; Signaling molecules and interaction; Amino acid metabolism; Cellular community - prokaryotes; Global and overview maps	56-12-2	HMDB0000112	BioDeepDB	MSI_level1	pos	M104T50	3.9656e+07	8.66435e+06	2.05965e+07	6.67542e+07	6.81929e+07	1.23398e+07	4.25437e+07	5.71254e+07	9.79044e+06	2.57919e+07	M104T50	1.10812e+07	2.42516e+07	1.77427e+07	1.59156e+07	5.67527e+06	6.46782e+06	1.0443e+07	8.31964e+06	1.07226e+07	9.34316e+06	1.02428e+07	9.02281e+06	6.11486e+06	1.30516e+07	1.19901e+07	1.0376e+07	9.84712e+06	8.80793e+06	9.072e+06	9.05534e+06
M192T79	5-Hydroxyindoleacetic acid	192.065	78.8	191.058	0.088	C10H9NO3	[M+H]+	Organoheterocyclic compounds	Indoles and derivatives	Indolyl carboxylic acids and derivatives	C05635	Amino acid metabolism; Nervous system; Global and overview maps	54-16-0	HMDB0000763	BioDeepDB	MSI_level1	pos	M192T79	2.18937e+06	1.84587e+06	2.25012e+06	1.80612e+06	2.48322e+06	1.72632e+06	2.17955e+06	2.5551e+06	2.57907e+06	1.66787e+06	M192T79	3.66877e+06	6.41253e+06	4.87698e+06	2.31148e+06	2.5067e+06	3.13611e+06	4.12255e+06	3.09437e+06	3.3284e+06	4.50275e+06	2.64194e+06	4.14837e+06	2.5777e+06	4.51697e+06	3.71145e+06	3.36931e+06	3.41754e+06	3.73334e+06	2.83682e+06	4.89209e+06
M112T64	Phenol	112.076	63.9	94.0419	0.107	C6H6O	[M+NH4]+	Benzenoids	Phenols	1-hydroxy-4-unsubstituted benzenoids	C00146	Amino acid metabolism; Xenobiotics biodegradation and metabolism; Global and overview maps; Digestive system	108-95-2	HMDB0000228	BioDeepDB	MSI_level1	pos	M112T64	2.00904e+06	669712	1.84808e+06	7.99744e+06	628917	2.55597e+06	4.47721e+06	2.60635e+06	6.34644e+06	2.12789e+06	M112T64	9.69518e+06	8.11728e+06	5.8053e+06	3.6635e+07	1.85308e+07	5.45346e+06	2.05181e+07	2.31448e+07	8.40002e+06	3.04697e+07	5.66066e+06	2.49912e+07	6.13836e+06	8.78164e+06	2.98477e+07	2.77188e+07	3.15515e+07	1.24717e+07	2.75945e+07	6.47094e+06
M219T80	L-Lysopine	219.134	80.1	218.127	0.124	C9H18N2O4	[M+H]+	Organic acids and derivatives	Carboxylic acids and derivatives	Amino acids, peptides, and analogues	C04020	Amino acid metabolism	34522-31-1	HMDB0033675	BioDeepDB	MSI_level1	pos	M219T80	4.38745e+06	3.51093e+06	7.04693e+06	5.08292e+06	3.3262e+06	4.35599e+06	3.82726e+06	2.52774e+06	1.92731e+06	2.30662e+06	M219T80	1.75082e+06	1.81986e+06	934580	284636	994339	1.08433e+06	70319.7	703396	82038.4	83388.6	1.39193e+07	377332	493577	1.05329e+07	6.75978e+06	6.73347e+06	490435	5.31736e+06	1.32143e+07	152238
M104T49	2-Pentanone	104.107	48.6	86.0732	0.13	C5H10O	[M+NH4]+	Organic oxygen compounds	Organooxygen compounds	Carbonyl compounds	C01949		107-87-9	HMDB0034235	BioDeepDB	MSI_level1	pos	M104T49	4.70367e+06	1.67421e+06	1.20121e+06	5.80701e+06	1.61199e+06	5.39277e+06	1.61098e+06	1.74669e+06	5.48306e+06	5.18068e+06	M104T49	1.90589e+08	2.05968e+08	1.3827e+08	1.36542e+08	6.89852e+07	8.53427e+07	1.13597e+08	9.58964e+07	9.2382e+07	6.30128e+07	9.83748e+07	1.13413e+08	8.22499e+07	1.11939e+08	1.55441e+08	9.14785e+07	1.00611e+08	8.03784e+07	1.25699e+08	8.26653e+07
M738T264_3	2-methyl-6-solanyl-1,4-benzoquinol	737.623	264.2	736.616	0.17	C52H80O2	[M+H]+	Lipids and lipid-like molecules	Prenol lipids	Quinone and hydroquinone lipids	C17570	Metabolism of cofactors and vitamins; Global and overview maps		HMDB0304078	BioDeepDB	MSI_level1	pos	M738T264_3	988459	6.17977e+06	402026	2.39112e+06	974001	1.12117e+06	2.43235e+06	3.01433e+06	1.24992e+06	4.49549e+06	M738T264_3	9.85979e+07	66741.6	92331.1	6.89583e+07	7.06231e+07	5.06865e+07	4.15116e+07	6.9974e+07	4.45654e+07	4.36062e+07	4.92156e+07	7.71654e+07	5.7611e+07	7.59104e+07	1.15877e+08	6.9171e+07	8.29062e+07	6.05726e+07	8.96785e+07	6.86523e+07
M303T402	Levopimaric acid	303.232	401.8	302.225	0.183	C20H30O2	[M+H]+				C11888	Global and overview maps; Metabolism of terpenoids and polyketides	79-54-9		BioDeepDB	MSI_level1	pos	M303T402	1.04122e+07	7.33237e+06	2.11662e+06	9.54032e+06	4.49047e+06	3.80863e+06	6.94161e+06	4.79708e+06	5.6025e+06	5.44485e+06	M303T402	5.24473e+06	6.66471e+06	4.31607e+06	4.91244e+06	4.29268e+06	2.05801e+06	9.9897e+07	2.10617e+07	3.729e+07	4.57458e+06	2.40873e+07	4.13324e+06	2.34847e+06	923884	818619	1.25889e+06	1.62647e+06	1.43275e+06	1.04631e+06	4.88554e+06
M295T233	6-tuliposide B	295.102	233.3	294.095	0.184	C11H18O9	[M+H]+				C21186				BioDeepDB	MSI_level1	pos	M295T233	2.03624e+06	4.51251e+06	86126.7	1.21499e+06	1.93039e+06	1.61042e+06	2.27567e+06	3.74299e+06	2.99959e+06	2.63978e+06	M295T233	680866	1.64008e+06	3.20162e+07	4.95646e+07	1.49814e+08	2.25986e+08	2.24295e+08	1.59639e+08	2.69578e+08	1.72098e+08	3.57827e+08	3.22744e+08	2.60677e+08	1.45936e+08	2.6107e+08	2.08348e+08	1.92421e+08	1.89722e+08	2.52824e+08	2.19322e+08
M146T69	FA 6_2;O	146.081	69.4	128.047	0.224	C6H8O3	[M+NH4]+				C20240				BioDeepDB	MSI_level1	pos	M146T69	6.70784e+06	7.23341e+06	9.08541e+06	4.53979e+06	8.28042e+06	7.54355e+06	5.97164e+06	7.33181e+06	8.06335e+06	7.78111e+06	M146T69	8.18621e+06	8.24919e+06	5.50474e+06	6.87476e+06	2.41394e+07	1.24671e+07	7.20889e+06	1.90457e+07	4.85685e+06	3.20984e+07	5.1137e+06	4.57913e+06	4.20719e+06	4.10477e+07	3.8769e+07	4.77921e+06	945246	4.51659e+06	4.86381e+06	1.00694e+07
M127T56	Hydroxyhydroquinone	127.039	56.4	126.032	0.244	C6H6O3	[M+H]+				C02814	Xenobiotics biodegradation and metabolism; Global and overview maps	533-73-3	HMDB0124831	BioDeepDB	MSI_level1	pos	M127T56	1.91599e+06	4.11657e+06	4.33481e+06	5.17852e+06	3.82344e+06	3.75775e+06	4.09427e+06	2.37652e+06	3.56372e+06	3.19672e+06	M127T56	5.02847e+06	4.85929e+06	3.56926e+06	3.61794e+06	3.00174e+06	3.46032e+06	1.34886e+07	4.36738e+06	1.47674e+07	1.81969e+07	1.54119e+07	1.69596e+07	1.66796e+07	2.70685e+07	1.57075e+07	1.85048e+07	5.4831e+06	2.1089e+07	1.98705e+07	4.47072e+06
M205T121	L-Tryptophan	205.097	121.2	204.09	0.246	C11H12N2O2	[M+H]+	Organoheterocyclic compounds	Indoles and derivatives	Indolyl carboxylic acids and derivatives	C00078	Cancer: overview; Nervous system; Digestive system; Development and regeneration; Biosynthesis of other secondary metabolites; Translation; Amino acid metabolism; Chemical structure transformation maps; Infectious disease: parasitic; Global and overview maps	73-22-3	HMDB0000929	BioDeepDB	MSI_level1	pos	M205T121	3.00795e+06	2.47588e+06	2.03209e+06	6.94408e+06	3.31624e+06	2.31503e+06	2.47214e+06	1.95804e+06	2.26963e+06	2.0983e+06	M205T121	8.17135e+08	4.31265e+07	6.56446e+08	6.00865e+08	4.58941e+08	6.45162e+08	5.71677e+08	6.40887e+08	6.90875e+08	4.23956e+08	5.02723e+08	7.3016e+08	6.90149e+08	7.37927e+08	1.08525e+09	5.42873e+08	5.90006e+08	4.16553e+08	7.14812e+08	7.308e+08
M258T329	Palmitaldehyde	258.279	328.9	240.245	0.28	C16H32O	[M+NH4]+	Lipids and lipid-like molecules	Fatty Acyls	Fatty aldehydes	C00517	Lipid metabolism	629-80-1	HMDB0001551	BioDeepDB	MSI_level1	pos	M258T329	3.84074e+06	3.58609e+06	4.13196e+06	3.86789e+06	3.91501e+06	3.50113e+06	4.2271e+06	3.45113e+06	3.40704e+06	3.18459e+06	M258T329	1.93105e+07	3.05397e+07	3.30559e+07	1.21009e+07	4.70758e+06	4.72925e+06	5.99834e+06	8.60804e+06	2.31258e+07	2.52658e+07	2.24053e+07	2.35743e+07	4.88687e+06	1.54721e+07	2.33575e+07	1.81939e+07	1.4246e+07	1.42976e+07	8.06192e+06	6.79997e+06
M158T52	cis-1,2-Dihydro-3-ethylcatechol	158.118	52.5	140.084	0.312	C8H12O2	[M+NH4]+				C06727	Xenobiotics biodegradation and metabolism; Global and overview maps	66008-19-3		BioDeepDB	MSI_level1	pos	M158T52	3.76723e+06	4.1617e+06	5.18454e+06	5.85428e+06	4.56074e+06	4.07784e+06	4.18522e+06	5.30994e+06	3.2868e+06	6.6485e+06	M158T52	4.97156e+06	4.70359e+06	5.40999e+06	3.20454e+06	3.6655e+06	3.07258e+06	4.4438e+06	3.63296e+06	694761	5.60208e+06	2.60003e+06	781547	1.98417e+06	4.75032e+06	3.54173e+06	2.9972e+06	3.00145e+06	3.21422e+06	1.12767e+07	2.98585e+06
M142T52	Orcinol	142.086	52.4	124.052	0.336	C7H8O2	[M+NH4]+				C00727		504-15-4		BioDeepDB	MSI_level1	pos	M142T52	7.12258e+06	1.89335e+07	4.52441e+06	1.14778e+07	1.31866e+07	4.96112e+06	1.07312e+07	1.56234e+07	4.94147e+06	1.22947e+07	M142T52	667902	4.96881e+06	6.33675e+06	368397	1.72599e+06	3.39432e+06	238597	2.51904e+06	336131	363894	3.09754e+06	3.67061e+06	5.2162e+06	528063	473609	3.35294e+06	530770	462201	396077	1.97959e+06
M218T53	Propionylcarnitine	218.139	52.6	217.131	0.357	C10H19NO4	[M+H]+	Lipids and lipid-like molecules	Fatty Acyls	Fatty acid esters			20064-19-1	HMDB0000824	BioDeepDB	MSI_level1	pos	M218T53	2.47852e+06	2.75717e+06	2.61703e+06	2.43597e+06	3.42288e+06	3.12003e+06	2.71816e+06	3.60893e+06	3.08286e+06	2.14447e+06	M218T53	2.60592e+06	1.63285e+07	1.20231e+07	1.08998e+07	9.95712e+06	1.09238e+07	4.52119e+06	8.30289e+06	7.09004e+06	4.46251e+06	1.79978e+07	2.22388e+07	5.3754e+06	1.98809e+07	1.60932e+07	1.51739e+07	1.21713e+07	1.08501e+07	1.03083e+07	1.32227e+07
M130T52	N4-Acetylaminobutanal	130.086	52.4	129.079	0.377	C6H11NO2	[M+H]+	Organic oxygen compounds	Organooxygen compounds	Carbonyl compounds	C05936	Amino acid metabolism; Global and overview maps	24431-54-7	HMDB0004226	BioDeepDB	MSI_level1	pos	M130T52	7.16023e+06	7.0245e+06	5.16162e+06	5.99215e+06	5.99111e+06	4.69384e+06	4.63015e+06	6.56165e+06	2.64371e+06	5.95957e+06	M130T52	3.10571e+07	3.79912e+07	1.75139e+07	2.56177e+07	5.91003e+07	1.45892e+07	1.28744e+07	4.89085e+07	1.60122e+07	1.97155e+07	1.57857e+07	6.91685e+06	1.68777e+07	2.91337e+07	3.6704e+07	2.21978e+07	2.4121e+07	2.20422e+07	2.26222e+07	3.273e+07
M130T42	Pipecolic acid	130.086	41.8	129.079	0.392	C6H11NO2	[M+H]+	Organic acids and derivatives	Carboxylic acids and derivatives	Amino acids, peptides, and analogues	C00408	Chemical structure transformation maps; Amino acid metabolism; Biosynthesis of other secondary metabolites; Global and overview maps	535-75-1	HMDB0000070	BioDeepDB	MSI_level1	pos	M130T42	270.209	420.386	234.843	210.26	327.087	10350	2897.17	435.545	343.758	196.525	M130T42	2.69463e+07	2.63813e+07	2.00728e+07	1.74942e+07	2.93516e+06	1.31535e+07	1.23218e+07	1.51101e+07	1.75852e+07	1.67857e+07	1.64488e+07	2.34833e+07	1.16795e+07	2.03282e+07	2.28262e+07	1.77617e+07	1.73672e+07	2.71156e+06	1.83259e+07	3.62109e+06
M294T69	N-Fructosyl isoleucine	294.155	69.4	293.147	0.412	C12H23NO7	[M+H]+	Organic oxygen compounds	Organooxygen compounds	Alcohols and polyols			87304-79-8	HMDB0039780	BioDeepDB	MSI_level1	pos	M294T69	3.27712e+06	2.38325e+06	2.33821e+06	2.52284e+06	1.00544e+07	1.40764e+06	2.22293e+06	8.33222e+06	1.24195e+06	1.14303e+06	M294T69	2.57256e+06	23942.4	1.17995e+06	816342	1.24271e+06	890611	2.01634e+06	3.42708e+06	2.46892e+06	831047	7.23468e+06	3.09417e+06	923794	1.3994e+06	2.53148e+06	2.91998e+06	1.74722e+06	802876	1.19867e+06	267978
M118T52	Betaine	118.086	52.1	117.079	0.415	C5H11NO2	[M+H]+	Organic acids and derivatives	Carboxylic acids and derivatives	Amino acids, peptides, and analogues	C00719	Amino acid metabolism; Membrane transport; Global and overview maps	107-43-7	HMDB0000043	BioDeepDB	MSI_level1	pos	M118T52	1.34513e+06	1.38341e+06	1.23752e+06	1.77236e+06	1.404e+06	844143	1.29567e+06	973981	652020	1.01725e+06	M118T52	1.02433e+09	5.83092e+08	5.64431e+08	4.28137e+08	2.6561e+08	3.64974e+08	3.0341e+08	3.83563e+08	3.08868e+08	2.65036e+08	3.91846e+08	5.16383e+08	2.29687e+08	4.86606e+08	4.21637e+08	4.76783e+08	4.65833e+08	3.06854e+08	4.148e+08	2.95355e+08
M199T82	(2R)-2-Hydroxy-2-methylbutanenitrile	199.144	82.5	99.0684	0.488	C5H9NO	[2M+H]+	Organic oxygen compounds	Organooxygen compounds	Alcohols and polyols	C18796	Metabolism of other amino acids; Global and overview maps	122045-29-8	HMDB0060309	BioDeepDB	MSI_level1	pos	M199T82	1.81184e+06	1.88657e+06	2.69497e+06	1.74975e+06	5.08016e+06	2.44457e+06	2.51524e+06	4.03513e+06	1.02617e+06	1.21266e+06	M199T82	1.56759e+06	2.03663e+06	1.63854e+06	6.26704e+06	2.01805e+06	527092	587141	1.27068e+06	751424	1.0625e+06	1.83592e+06	1.26228e+07	798472	3.23345e+06	1.12011e+07	1.0698e+07	992929	1.75584e+06	916152	8.4253e+06
M126T84	Benzyl alcohol	126.091	84.4	108.058	0.498	C7H8O	[M+NH4]+	Benzenoids	Benzene and substituted derivatives	Benzyl alcohols	C00556	Xenobiotics biodegradation and metabolism; Global and overview maps	100-51-6	HMDB0003119	BioDeepDB	MSI_level1	pos	M126T84	4.78334e+06	1.98277e+06	2.40619e+06	1.81642e+06	3.30634e+06	5.41285e+06	2.99897e+06	5.46638e+06	2.86965e+06	4.18655e+06	M126T84	1.60482e+07	1.49512e+07	1.37113e+06	1.64376e+06	1.48662e+06	747795	1.72162e+06	1.75118e+06	9.59256e+06	2.00498e+06	2.34893e+06	1.01742e+07	1.1157e+06	1.60968e+06	1.0554e+07	1.04023e+07	1.07241e+07	2.23676e+06	2.33826e+06	1.0761e+06
M246T207	Isovalerylcarnitine	246.17	207.1	245.163	0.503	C12H23NO4	[M+H]+	Lipids and lipid-like molecules	Fatty Acyls	Fatty acid esters	C20826		31023-24-2	HMDB0000688	BioDeepDB	MSI_level1	pos	M246T207	4.30413e+06	4.13144e+06	4.32579e+06	3.86693e+06	4.12114e+06	4.26141e+06	4.13798e+06	4.17317e+06	4.07544e+06	3.97433e+06	M246T207	2.52302e+07	1.75596e+06	1.35582e+06	7.30509e+06	1.81521e+07	1.18504e+07	1.64998e+07	1.72095e+07	1.07128e+07	2.72577e+07	2.54885e+07	6.97997e+07	1.12083e+07	3.41406e+07	3.95288e+07	2.78184e+07	3.35713e+07	1.76386e+07	3.55018e+07	2.19882e+07
M302T335	Stearic acid	302.305	335.3	284.272	0.526	C18H36O2	[M+NH4]+	Lipids and lipid-like molecules	Fatty Acyls	Fatty acids and conjugates	C01530	Lipid metabolism; Chemical structure transformation maps; Sensory system	57-11-4	HMDB0000827	BioDeepDB	MSI_level1	pos	M302T335	6.99883e+06	8.43842e+06	7.68919e+06	7.00007e+06	9.51209e+06	6.34163e+06	5.42012e+06	1.04162e+07	5.25869e+06	8.80595e+06	M302T335	5.67342e+07	7.1683e+07	3.46492e+07	4.56624e+07	2.1042e+07	2.50261e+07	3.44003e+07	3.94679e+07	8.76404e+07	4.66609e+07	3.04711e+07	2.11605e+07	1.85649e+07	4.15346e+07	7.89914e+07	9.06553e+07	7.12903e+07	3.91071e+07	7.67942e+06	4.75086e+07
M600T438_3	Hydroxyspirilloxanthin	600.478	438	582.444	0.529	C41H58O2	[M+NH4]+				C15879	Global and overview maps; Metabolism of terpenoids and polyketides	16176-79-7		BioDeepDB	MSI_level1	pos	M600T438_3	1.94022e+06	2.46696e+06	5.85324e+06	6.20599e+06	4.47695e+06	4.28807e+06	2.7225e+06	3.37285e+06	2.77504e+06	3.31485e+06	M600T438_3	2.1889e+07	1.55368e+07	1.48429e+07	1.42646e+07	1.04811e+07	1.00659e+07	1.48577e+07	1.79799e+07	1.43154e+07	1.16892e+07	9.05991e+06	5.44954e+06	1.31138e+07	1.39577e+07	6.5337e+06	1.03785e+07	1.16999e+07	1.71952e+07	8.61071e+06	9.0507e+06
M319T237	6-O-Methylnorlaudanosoline	319.165	237	301.131	0.543	C17H19NO4	[M+NH4]+				C05203		64710-33-4		BioDeepDB	MSI_level1	pos	M319T237	4.40238e+06	2.35855e+06	2.32253e+06	3.68804e+06	2.41982e+06	1.94325e+06	3.57832e+06	2.74096e+06	2.48879e+06	2.56115e+06	M319T237	2.68585e+06	48562	162262	1.95102e+06	497553	3.14077e+06	904624	1.90057e+06	715705	249363	1.01067e+07	85247.8	250260	118709	2.13242e+06	20278.6	633227	2.69341e+06	2.38972e+06	3.21979e+06
M232T93	Butyrylcarnitine	232.154	92.7	231.147	0.547	C11H21NO4	[M+H]+	Lipids and lipid-like molecules	Fatty Acyls	Fatty acid esters	C02862		25576-40-3	HMDB0002013	BioDeepDB	MSI_level1	pos	M232T93	1.51629e+07	6.20639e+07	5.05724e+07	9.47558e+07	1.00282e+08	6.06099e+07	4.6334e+07	5.74761e+07	4.31832e+07	6.15454e+07	M232T93	2.19926e+07	1.74672e+07	2.25088e+07	1.0529e+07	1.40373e+07	3.23539e+07	9.52123e+06	1.12377e+07	9.77546e+06	5.65949e+07	8.12786e+06	7.31838e+06	2.49478e+06	2.43274e+06	5.36742e+06	3.75383e+06	3.05093e+06	3.5221e+06	6.83895e+07	1.912e+06
M181T102	Theophylline	181.072	101.5	180.065	0.548	C7H8N4O2	[M+H]+	Organoheterocyclic compounds	Imidazopyrimidines	Purines and purine derivatives	C07130	Chemical structure transformation maps; Biosynthesis of other secondary metabolites; Global and overview maps	58-55-9	HMDB0001889	BioDeepDB	MSI_level1	pos	M181T102	9.16252e+06	7.95164e+06	2.17063e+06	1.46734e+07	1.12106e+07	1.66772e+07	3.21133e+06	6.31461e+06	9.12541e+06	1.25541e+07	M181T102	1.49683e+06	4.22491e+07	7.81567e+06	4.0261e+07	6.5766e+07	1.50565e+06	889849	1.29701e+06	1.18603e+06	1.61729e+06	7.97624e+07	8.74359e+06	1.21781e+08	1.78629e+06	1.45396e+06	1.53633e+06	5.56235e+07	1.46834e+07	9.94616e+07	3.82837e+07
M148T68_2	dihydro-3-hydroxy-4,4-dimethyl- 2(3H)-Furanone	148.097	67.5	130.063	0.564	C6H10O3	[M+NH4]+	Organoheterocyclic compounds	Lactones	Gamma butyrolactones	C01012		599-04-2	HMDB0303902	BioDeepDB	MSI_level1	pos	M148T68_2	3.58581e+07	1.10111e+07	1.33479e+07	2.1084e+07	1.71974e+07	8.59321e+06	1.83057e+07	8.76887e+06	6.18889e+06	1.1502e+07	M148T68_2	5.37279e+06	4.43244e+07	7.08269e+06	3.16361e+06	4.29529e+06	3.09848e+06	3.30934e+06	3.09924e+06	2.85989e+06	1.11707e+06	3.97797e+06	3.89401e+06	2.66207e+06	4.09688e+06	5.6989e+06	4.33909e+06	3.68288e+06	2.41448e+06	4.3281e+06	1.17705e+07
M102T52	4-Methylaminobutanal	102.091	52.2	101.084	0.627	C5H11NO	[M+H]+				C10974		7729-27-3		BioDeepDB	MSI_level1	pos	M102T52	5.09211e+06	6.04774e+06	5.57212e+06	7.10452e+06	9.67739e+06	6.33392e+06	7.0966e+06	6.15949e+06	6.84163e+06	6.86106e+06	M102T52	4.61042e+06	3.69862e+06	1.86607e+06	1.51875e+06	2.62375e+06	1.78634e+06	2.55582e+06	1.87152e+06	2.75914e+06	2.5272e+06	2.87192e+06	3.93217e+06	4.27334e+06	2.60209e+06	2.39954e+06	2.91398e+06	3.81806e+06	2.67453e+06	2.5593e+06	2.51416e+06
M204T53	Acetyl-L-carnitine	204.123	52.5	203.116	0.63	C9H17NO4	[M+H]+	Lipids and lipid-like molecules	Fatty Acyls	Fatty acid esters			3040-38-8	HMDB0000201	BioDeepDB	MSI_level1	pos	M204T53	6.91352e+06	1.26063e+06	4.78859e+06	1.71276e+06	1.25811e+06	1.95071e+06	1.67654e+06	2.15445e+06	1.68826e+06	3.92714e+06	M204T53	3.78768e+08	7.39033e+08	5.53135e+08	2.0495e+08	1.71201e+08	3.22891e+08	3.00502e+08	2.58058e+08	2.03916e+08	1.24201e+08	2.71248e+08	2.90718e+08	1.41883e+08	5.09823e+08	2.15583e+08	2.0379e+08	1.65858e+08	7.04e+08	4.07361e+08	2.57236e+08
M220T78	Pantothenic acid	220.118	78.4	219.111	0.652	C9H17NO5	[M+H]+	Organic oxygen compounds	Organooxygen compounds	Alcohols and polyols	C00864	Metabolism of cofactors and vitamins; Metabolism of other amino acids; Global and overview maps; Digestive system	79-83-4	HMDB0000210	BioDeepDB	MSI_level1	pos	M220T78	4.06243e+06	3.91666e+06	3.81573e+06	3.52068e+06	3.71329e+06	3.70575e+06	4.47069e+06	3.6473e+06	4.03187e+06	5.14732e+06	M220T78	5.13772e+06	8.2599e+06	8.968e+06	4.28669e+06	2.94191e+06	2.92969e+06	1.25448e+07	2.88717e+06	5.66299e+06	4.62073e+06	4.69126e+06	8.80792e+06	3.49494e+06	6.30473e+06	4.68474e+06	3.90707e+06	4.85247e+06	5.78116e+06	8.72662e+06	4.27272e+06
M369T411	Cholesterol	369.352	411	386.355	0.655	C27H46O	[M-H2O+H]+	Lipids and lipid-like molecules	Steroids and steroid derivatives	Cholestane steroids	C00187	Endocrine and metabolic disease; Digestive system; Endocrine system; Lipid metabolism; Xenobiotics biodegradation and metabolism; Metabolism of terpenoids and polyketides; Cancer: specific types; Chemical structure transformation maps; Global and overview maps	57-88-5	HMDB0000067	BioDeepDB	MSI_level1	pos	M369T411	2.01418e+06	2.97446e+07	60888.8	1.66309e+06	3.4513e+06	313689	2.9512e+06	5.54503e+07	77617.9	5.39135e+06	M369T411	1.27113e+06	1.51928e+06	960633	979563	740366	892207	902968	3.07229e+07	2.93376e+07	4.98434e+07	1.88586e+07	1.61348e+08	4.65887e+07	6.87894e+07	5.55767e+07	1.00989e+08	9.64142e+07	5.89075e+07	6.43171e+07	5.8177e+07
M369T391	Lathosterol	369.352	391.4	386.355	0.655	C27H46O	[M-H2O+H]+	Lipids and lipid-like molecules	Steroids and steroid derivatives	Cholestane steroids	C01189	Lipid metabolism; Global and overview maps	80-99-9	HMDB0001170	BioDeepDB	MSI_level1	pos	M369T391	4.94646e+07	2.63688e+07	6.14614e+07	3.01337e+07	3.81528e+07	3.02239e+07	3.37853e+07	2.08722e+07	3.43025e+07	3.11291e+07	M369T391	1.23717e+06	1.50669e+06	758140	845459	826973	899395	734367	8.41036e+06	1.14136e+07	8.58351e+06	1.42674e+07	3.20407e+07	3.91456e+07	5.98928e+07	8.68018e+06	4.37677e+06	1.01042e+07	2.91703e+07	2.1826e+07	1.83006e+07
M342T316	dihydromonacolin L acid	342.264	316.3	324.23	0.664	C19H32O4	[M+NH4]+				C20851	Biosynthesis of other secondary metabolites; Global and overview maps			BioDeepDB	MSI_level1	pos	M342T316	3.19788e+07	7.78962e+06	1.57695e+07	1.35089e+06	2.60863e+06	1.99403e+06	8.94606e+06	2.49747e+07	1.1119e+06	3.7754e+06	M342T316	2.13413e+07	3.48352e+07	2.57859e+07	1.932e+06	3.49918e+06	7.03391e+06	4.62571e+07	1.56985e+07	1.83982e+07	1.05631e+07	9.38737e+06	6.54562e+06	21563.3	7.03126e+06	1.99815e+06	327286	313621	1.50123e+07	2.97337e+07	7.53783e+06
M169T67	Uric acid	169.036	66.5	168.028	0.685	C5H4N4O3	[M+H]+	Organoheterocyclic compounds	Imidazopyrimidines	Purines and purine derivatives	C00366	Global and overview maps; Nucleotide metabolism; Digestive system	69-93-2	HMDB0000289	BioDeepDB	MSI_level1	pos	M169T67	7.59193e+06	5.59892e+06	5.30047e+06	1.09599e+07	6.91082e+06	6.81523e+06	9.54757e+06	4.3937e+06	8.90167e+06	6.18497e+06	M169T67	4.81452e+07	1.07979e+08	9.61639e+07	4.67223e+07	6.49699e+07	4.55645e+07	5.74764e+07	6.91155e+07	6.35321e+07	1.79976e+08	8.14422e+07	1.14854e+08	1.04267e+08	8.83519e+07	1.16667e+08	1.07684e+08	7.1071e+07	1.91391e+08	1.36206e+08	1.02213e+08
M525T360_1	6,8a-Seco-6,8a-deoxy-5-oxoavermectin 1a aglycone	525.358	360.4	568.34	0.7	C34H48O7	[M-CO2+H]+				C11977	Global and overview maps; Metabolism of terpenoids and polyketides			BioDeepDB	MSI_level1	pos	M525T360_1	135669	208029	332648	505104	294085	684776	362130	153173	2.533e+06	168208	M525T360_1	5.40455e+06	1.48787e+07	4.39535e+08	1.522e+08	5.60481e+08	5.10463e+08	7.93955e+08	5.09456e+08	4.26599e+08	5.90876e+08	5.34831e+08	1.46836e+08	1.25412e+08	2.63476e+08	7.69022e+08	4.08425e+08	3.39091e+08	9.487e+08	4.08064e+07	1.33267e+08
M316T302	Decanoylcarnitine (C10)	316.248	301.9	315.241	0.703	C17H33NO4	[M+H]+	Lipids and lipid-like molecules	Fatty Acyls	Fatty acid esters	C03299		1492-27-9	HMDB0000651	BioDeepDB	MSI_level1	pos	M316T302	2.37709e+06	2.78192e+06	3.88833e+06	2.82765e+06	3.76358e+06	4.14026e+06	3.67805e+06	4.41221e+06	4.42686e+06	4.03914e+06	M316T302	4.35897e+07	1.02267e+08	8.97652e+07	2.10989e+07	7.49225e+06	2.8432e+07	1.55769e+08	6.14482e+07	7.02851e+07	7.18778e+07	2.95849e+07	2.40419e+07	3.10223e+06	3.86093e+07	1.18518e+07	7.1861e+06	7.66723e+06	3.41244e+07	1.72603e+08	2.38674e+07
M165T53_2	Benzoylacetate	165.054	52.6	164.047	0.716	C9H8O3	[M+H]+				C07114	Xenobiotics biodegradation and metabolism; Global and overview maps	29285-17-4		BioDeepDB	MSI_level1	pos	M165T53_2	1.68079e+06	1.55458e+06	3.09537e+06	1.42391e+06	2.77725e+06	1.14192e+06	2.05294e+06	2.30806e+06	1.45331e+06	3.55057e+06	M165T53_2	8.42741e+06	5.61437e+06	5.37604e+06	4.43094e+06	603201	579130	3.98193e+06	4.38793e+06	745268	598765	4.02156e+06	5.46565e+06	3.53251e+06	5.24551e+06	6.30449e+06	5.66119e+06	3.60035e+06	656900	4.53542e+06	4.08633e+06
M111T234	(R)-Sulcatol	111.117	234.2	128.12	0.72	C8H16O	[M-H2O+H]+	Lipids and lipid-like molecules	Fatty Acyls	Fatty alcohols	C07288		1569-60-4	HMDB0030030	BioDeepDB	MSI_level1	pos	M111T234	5.63027e+06	5.99262e+06	5.86381e+06	6.3611e+06	5.64186e+06	5.70637e+06	6.50265e+06	4.01162e+06	5.15716e+06	5.18337e+06	M111T234	439948	530650	364463	963335	1.69363e+06	322080	733130	997835	710262	1.49545e+06	674084	1.70373e+06	2.23093e+06	1.63847e+06	1.32347e+06	2.22896e+06	1.14085e+06	1.7673e+06	1.13816e+06	1.00777e+06
M258T65	Glycerophosphocholine	258.11	65.1	257.103	0.757	C8H20NO6P	[M+H]+	Lipids and lipid-like molecules	Glycerophospholipids	Glycerophosphocholines	C00670	Lipid metabolism; Cancer: overview	28319-77-9	HMDB0000086	BioDeepDB	MSI_level1	pos	M258T65	1.32088e+06	1.07758e+06	749585	1.1114e+06	1.41964e+06	1.54121e+06	790931	830134	1.55735e+06	1.04174e+06	M258T65	863868	329805	1.07844e+06	1.28572e+06	5.87413e+06	1.09751e+06	829322	1.19591e+06	3.22932e+06	631987	3.79671e+06	5.01745e+06	2.83779e+06	832660	2.61603e+06	4.3866e+06	803051	3.92754e+06	4.8803e+06	7.71382e+06
M293T106	Edetic Acid	293.098	105.8	292.091	0.812	C10H16N2O8	[M+H]+	Organic acids and derivatives	Carboxylic acids and derivatives	Tetracarboxylic acids and derivatives	C00284		60-00-4	HMDB0015109	BioDeepDB	MSI_level1	pos	M293T106	2.76597e+06	7.36564e+06	8.84088e+06	7.7544e+06	7.96472e+06	1.43261e+07	9.53574e+06	1.32297e+07	1.41722e+07	1.08107e+07	M293T106	3.2644e+08	5.87677e+09	3.09851e+10	1.62068e+10	2.50945e+10	3.12811e+10	2.92611e+10	2.38407e+10	3.44267e+10	2.10928e+10	5.20248e+10	3.33503e+10	3.27624e+10	3.14074e+09	4.01305e+10	3.68254e+10	2.92093e+10	3.69226e+10	4.02344e+10	3.39072e+10
M159T122	4-HYDROXYTRYPTAMINE	159.092	121.6	176.095	0.82	C10H12N2O	[M-H2O+H]+				C21762	Biosynthesis of other secondary metabolites; Global and overview maps	570-14-9		BioDeepDB	MSI_level1	pos	M159T122	3.28094e+06	7.33829e+06	7.3394e+06	3.05429e+07	1.2971e+07	6.25809e+06	7.46449e+06	4.13027e+06	5.15369e+06	5.00441e+06	M159T122	1.13842e+07	2.48882e+06	1.03174e+07	9.1224e+06	1.00662e+07	9.48692e+06	7.9623e+06	1.2383e+07	1.23909e+07	7.68267e+06	6.4318e+06	1.47693e+07	1.02244e+07	1.29675e+07	1.81674e+07	9.29244e+06	1.12533e+07	6.97291e+06	1.1495e+07	1.1205e+07
M124T264	1-methyl-4-imidazoleacetate	124.039	264.4	140.059	0.824	C6H8N2O2	[M-NH3+H]+	Organoheterocyclic compounds	Azoles	Imidazoles	C05828	Amino acid metabolism; Global and overview maps	2625-49-2	HMDB0002820	BioDeepDB	MSI_level1	pos	M124T264	3.13928e+06	2.38355e+06	2.62104e+06	2.96907e+06	1.54504e+06	2.01522e+06	1.76998e+06	2.10419e+06	1.75601e+06	2.07314e+06	M124T264	1.72233e+06	1.95077e+06	467392	4.85244e+06	870988	1.00378e+06	2.39087e+06	1.11532e+06	3.13272e+06	4.27367e+06	3.52124e+06	3.9258e+06	1.03234e+06	2.6589e+06	8.67952e+06	1.21978e+06	1.25591e+06	4.71139e+06	1.19759e+06	996508
M224T65	4-Hydroxy-3-prenylbenzoate	224.128	65.4	206.094	0.826	C12H14O3	[M+NH4]+				C12458	Biosynthesis of other secondary metabolites; Global and overview maps		HMDB0135898	BioDeepDB	MSI_level1	pos	M224T65	1.12536e+06	2.7527e+06	1.38484e+06	2.12145e+06	6.32037e+06	1.47897e+06	3.96541e+06	5.6356e+06	6.20753e+06	1.29206e+06	M224T65	9.08817e+06	7.61637e+06	1.27907e+06	5.73706e+06	3.79698e+06	5.95112e+06	3.15354e+06	5.88572e+06	3.50813e+06	1.11861e+06	1.0776e+06	4.78511e+06	1.3192e+06	7.19603e+06	3.6709e+06	4.4651e+06	3.78306e+06	5.76932e+06	982111	3.77292e+06
M137T67	Hypoxanthine	137.046	67.3	136.039	0.833	C5H4N4O	[M+H]+	Organoheterocyclic compounds	Imidazopyrimidines	Purines and purine derivatives	C00262	Global and overview maps; Nucleotide metabolism	68-94-0	HMDB0000157	BioDeepDB	MSI_level1	pos	M137T67	943878	990930	1.51101e+06	504317	874134	948676	807176	652361	183170	593665	M137T67	7.64211e+08	8.11766e+08	5.03982e+08	3.73799e+08	3.20584e+06	9.35485e+06	2.07912e+07	2.1111e+07	3.84674e+06	7.20494e+06	7.89281e+06	6.58465e+06	4.23191e+06	1.02427e+07	7.74966e+06	6.14579e+06	6.60769e+06	8.6424e+06	1.40171e+07	5.99749e+06
M327T45	Aflatoxin-M1-8,9-epoxide	327.05	45.1	344.053	0.836	C17H12O8	[M-H2O+H]+				C19594	Xenobiotics biodegradation and metabolism	161596-64-1		BioDeepDB	MSI_level1	pos	M327T45	1.22246e+06	1.06415e+06	2.28432e+06	1.25821e+06	1.43995e+06	3.45845e+06	1.90971e+06	1.29493e+06	3.34042e+06	1.98783e+06	M327T45	7.68125e+06	6.45998e+06	4.42608e+06	5.94178e+06	3.06232e+06	3.42923e+06	3.33271e+06	4.53733e+06	5.29599e+06	5.90769e+06	3.81969e+06	9.30378e+06	3.36172e+06	7.18024e+06	7.56728e+06	6.05162e+06	6.07334e+06	2.59077e+06	4.89873e+06	4.64827e+06
M118T49	Guanidinoacetate	118.061	49.4	117.054	0.842	C3H7N3O2	[M+H]+	Organic acids and derivatives	Carboxylic acids and derivatives	Amino acids, peptides, and analogues	C00581	Amino acid metabolism; Global and overview maps	352-97-6	HMDB0000128	BioDeepDB	MSI_level1	pos	M118T49	1.98627e+06	1.88877e+06	2.21791e+06	6.79826e+06	5.56673e+06	1.90424e+06	5.48847e+06	8.38794e+06	4.39474e+06	8.47194e+06	M118T49	1.21947e+06	832452	9.23664e+07	508005	4.39553e+07	6.76566e+07	600506	5.44775e+07	772618	4.34556e+07	979922	1.01859e+06	4.72403e+07	8.9362e+07	799667	6.96649e+07	450520	690259	926674	5.17937e+07
M166T77	L-Phenylalanine	166.086	76.7	165.079	0.897	C9H11NO2	[M+H]+	Organic acids and derivatives	Carboxylic acids and derivatives	Amino acids, peptides, and analogues	C00079	Cancer: overview; Membrane transport; Metabolism of other amino acids; Digestive system; Biosynthesis of other secondary metabolites; Translation; Amino acid metabolism; Chemical structure transformation maps; Global and overview maps	63-91-2	HMDB0000159	BioDeepDB	MSI_level1	pos	M166T77	9.78954e+06	1.00312e+07	1.18351e+07	1.67095e+07	2.19418e+07	1.14162e+07	8.33021e+06	1.51867e+07	8.36209e+06	1.24868e+07	M166T77	1.77569e+09	1.22472e+09	1.06438e+09	9.77145e+08	6.88054e+08	6.45855e+08	1.09471e+09	7.66246e+08	7.50453e+08	7.50664e+08	7.96317e+08	1.41967e+09	7.50261e+08	1.08957e+09	9.94581e+08	7.92213e+08	9.66011e+08	6.78602e+08	1.00636e+09	6.58951e+08
M182T52	L-Tyrosine	182.081	52.3	181.074	0.912	C9H11NO3	[M+H]+	Organic acids and derivatives	Carboxylic acids and derivatives	Amino acids, peptides, and analogues	C00082	Cancer: overview; Metabolism of cofactors and vitamins; Metabolism of other amino acids; Chemical structure transformation maps; Nervous system; Endocrine system; Digestive system; Neurodegenerative disease; Biosynthesis of other secondary metabolites; Translation; Metabolism of terpenoids and polyketides; Amino acid metabolism; Substance dependence; Energy metabolism; Global and overview maps	60-18-4	HMDB0000158	BioDeepDB	MSI_level1	pos	M182T52	3.90778e+06	3.5312e+06	4.29764e+06	2.00843e+06	1.44493e+06	3.43864e+06	2.73491e+06	5.05923e+06	1.94965e+06	4.87487e+06	M182T52	1.32616e+07	3.90741e+07	2.80835e+07	2.81801e+07	1.59714e+07	1.5048e+07	2.30134e+07	2.97851e+07	1.74331e+07	1.51681e+07	2.29831e+07	3.3022e+07	2.0797e+07	3.45498e+07	3.80726e+07	3.55799e+07	2.82397e+07	1.58923e+07	2.81402e+07	2.76635e+07
M316T324	9,10-Epoxystearic acid	316.284	323.5	298.251	0.97	C18H34O3	[M+NH4]+	Lipids and lipid-like molecules	Fatty Acyls	Lineolic acids and derivatives	C19418	Lipid metabolism	2443-39-2	HMDB0247617	BioDeepDB	MSI_level1	pos	M316T324	1.64909e+06	2.57487e+06	1.88414e+06	1.53356e+06	2.5186e+06	3.06059e+06	1.68553e+06	3.78036e+06	3.38251e+06	3.37819e+06	M316T324	1.70067e+07	1.13813e+07	1.14531e+07	6.05266e+06	5.25551e+06	4.29132e+06	4.16039e+06	7.82259e+06	6.30851e+06	9.70212e+06	5.01878e+06	6.33157e+06	4.39861e+06	7.99873e+06	6.15882e+06	5.92277e+06	8.50433e+06	6.39536e+06	6.80314e+06	6.78177e+06
M153T69	Nudifloramide	153.066	69.4	152.059	0.972	C7H8N2O2	[M+H]+	Organoheterocyclic compounds	Pyridines and derivatives	Pyridinecarboxylic acids and derivatives	C05842	Metabolism of cofactors and vitamins; Global and overview maps	701-44-0	HMDB0004193	BioDeepDB	MSI_level1	pos	M153T69	2.32593e+06	4.42419e+06	3.33696e+06	3.84635e+06	3.54781e+06	2.76272e+06	3.74405e+06	4.36844e+06	3.09731e+06	3.06693e+06	M153T69	3.03123e+07	1.68503e+07	1.9506e+07	5.31015e+06	1.00645e+07	7.20326e+06	2.00889e+07	1.29273e+07	1.43144e+07	2.63016e+07	7.26724e+06	9.48884e+06	4.15992e+06	5.38748e+06	1.5461e+07	1.06186e+07	4.52747e+06	1.70345e+07	1.71758e+07	1.51095e+07
M116T51	FAL 6_1	116.107	50.8	98.0732	0.978	C6H10O	[M+NH4]+	Organic oxygen compounds	Organooxygen compounds	Carbonyl compounds	C16310	Lipid metabolism; Global and overview maps	4440-65-7		BioDeepDB	MSI_level1	pos	M116T51	4.53123e+06	2.95805e+06	3.29763e+06	2.92989e+06	2.99932e+06	3.89785e+06	5.43591e+06	3.58532e+06	5.67115e+06	3.29073e+06	M116T51	1.4724e+06	1.83705e+06	1.05065e+06	3.66362e+07	779256	1.1364e+06	492094	851298	524942	2.75431e+07	475718	548236	1.8012e+07	1.14423e+06	1.09572e+06	865603	1.008e+06	882863	1.06876e+06	1.14108e+06
M223T311	3-carboxy-4-methyl-5-propyl-2-furanpropanoate (CMPF)	223.097	311.4	240.1	0.986	C12H16O5	[M-H2O+H]+	Lipids and lipid-like molecules	Fatty Acyls	Fatty acids and conjugates			86879-39-2	HMDB0061112	BioDeepDB	MSI_level1	pos	M223T311	1.67924e+07	8.33333e+06	7.27781e+06	2.28398e+06	1.01026e+07	9.87062e+06	1.49779e+07	2.22033e+06	1.13867e+06	1.13071e+07	M223T311	2.52664e+07	6.77598e+08	3.13514e+08	1.32713e+08	7.07078e+07	6.10932e+07	7.23011e+08	1.11584e+08	2.61395e+07	1.43511e+09	3.94574e+07	1.32095e+08	5.05745e+07	2.89222e+07	8.48344e+07	1.22145e+08	6.00315e+07	1.56756e+08	1.81789e+08	1.79539e+07
M280T442	Linoleamide	280.263	441.5	279.256	0.989	C18H33NO	[M+H]+	Lipids and lipid-like molecules	Fatty Acyls	Fatty amides			3072-13-7	HMDB0062656	BioDeepDB	MSI_level1	pos	M280T442	62458.4	1.50817e+06	1.48063e+06	447104	49063.9	199487	92667.7	125026	206161	332094	M280T442	3.37345e+07	2.87521e+07	3.64635e+07	1.7242e+07	1.3643e+07	2.17386e+07	1.21257e+07	1.43333e+07	9.14514e+06	1.18087e+07	1.96891e+07	4.58857e+06	1.96405e+07	1.49292e+07	6.29654e+06	5.98379e+06	1.82635e+07	2.42208e+07	1.12067e+07	5.84161e+06
M115T42	L-Prolinamide	115.087	41.8	114.079	0.996	C5H10N2O	[M+H]+				C19781		7531-52-4		BioDeepDB	MSI_level1	pos	M115T42	360076	3.11152e+06	1.79489e+06	1.95577e+06	2.01615e+06	3.20268e+06	1.77067e+06	3.25471e+06	4.73212e+06	2.21762e+06	M115T42	4.05945e+06	5.08501e+06	3.60884e+06	8.72048e+06	1.75462e+06	1.48812e+06	1.52116e+06	2.3208e+06	1.6602e+06	335552	1.98283e+06	2.40827e+06	240333	2.11099e+06	2.23731e+06	2.62015e+06	1.86726e+06	1.28067e+06	2.41684e+06	2.34515e+06
M176T54	Guanidinosuccinic acid	176.066	53.6	175.059	1.021	C5H9N3O4	[M+H]+	Organic acids and derivatives	Carboxylic acids and derivatives	Amino acids, peptides, and analogues	C03139		6133-30-8	HMDB0003157	BioDeepDB	MSI_level1	pos	M176T54	5.38609e+06	5.54335e+06	1.89327e+06	9.48201e+06	3.81562e+06	1.13003e+07	2.93335e+06	2.77116e+06	2.14038e+06	4.02662e+06	M176T54	3.55158e+06	1.51294e+06	2.6391e+06	2.67711e+06	1.39286e+06	4.19789e+06	1.62986e+06	2.37553e+06	2.3196e+06	3.85468e+06	603830	2.54074e+06	2.16322e+06	5.13181e+06	1.56134e+06	940636	3.39416e+06	4.99219e+06	670292	2.36737e+06
M300T344	Sphingosine	300.29	344	299.282	1.03	C18H37NO2	[M+H]+	Organic nitrogen compounds	Organonitrogen compounds	Amines	C00319	Lipid metabolism; Cell growth and death; Signal transduction; Global and overview maps	123-78-4	HMDB0000252	BioDeepDB	MSI_level1	pos	M300T344	2.60624e+07	5.16119e+06	1.07279e+07	1.11382e+06	1.9071e+06	58220.4	7.06772e+06	1.7756e+07	903442	2.69761e+06	M300T344	1.07636e+08	1.6801e+08	1.37637e+08	5.43498e+07	1.08905e+07	2.15226e+07	1.49876e+07	3.82094e+07	7.07889e+06	7.8622e+06	5.27312e+07	1.48279e+07	9.21064e+06	1.21213e+07	3.19683e+07	2.20811e+07	4.68435e+06	2.30262e+07	7.32181e+07	1.52438e+07
M120T77	Tyramine	120.081	76.7	137.084	1.074	C8H11NO	[M-H2O+H]+	Benzenoids	Benzene and substituted derivatives	Phenethylamines	C00483	Chemical structure transformation maps; Digestive system; Biosynthesis of other secondary metabolites; Signaling molecules and interaction; Amino acid metabolism; Energy metabolism; Global and overview maps	51-67-2	HMDB0000306	BioDeepDB	MSI_level1	pos	M120T77	4.67482e+06	3.59323e+06	4.6852e+06	1.42573e+06	4.12344e+06	3.20858e+06	940262	7.18721e+06	3.19714e+06	3.96073e+06	M120T77	2.81948e+08	1.98046e+08	1.69811e+08	1.57824e+08	1.09075e+08	1.01717e+08	1.72126e+08	1.23076e+08	1.18106e+08	1.19905e+08	1.24363e+08	2.20103e+08	1.19765e+08	1.78922e+08	1.57935e+08	1.26145e+08	1.52769e+08	1.09256e+08	1.63641e+08	1.03533e+08
M180T69	Homophenylalanine	180.102	69.2	179.095	1.112	C10H13NO2	[M+H]+				C17235	Amino acid metabolism; Biosynthesis of other secondary metabolites; Global and overview maps	943-73-7		BioDeepDB	MSI_level1	pos	M180T69	2.26504e+06	2.36631e+06	2.38408e+06	2.16642e+06	2.56494e+06	2.14324e+06	2.38805e+06	2.49507e+06	2.51418e+06	2.0162e+06	M180T69	2.44129e+07	1.86509e+07	1.39544e+07	1.52757e+07	1.16536e+07	1.30798e+07	1.1734e+07	1.60147e+07	1.23174e+07	1.54496e+07	1.06933e+07	1.31167e+07	1.08937e+07	1.85925e+07	1.14076e+07	1.32711e+07	1.64153e+07	1.97054e+07	1.50399e+07	1.54163e+07
M261T132	Gamma-glutamyl-leucine	261.144	131.9	260.137	1.116	C11H20N2O5	[M+H]+	Organic acids and derivatives	Carboxylic acids and derivatives	Amino acids, peptides, and analogues			2566-39-4	HMDB0011171	BioDeepDB	MSI_level1	pos	M261T132	3.6793e+06	1.03873e+07	8.69064e+06	1.01783e+07	3.2054e+06	8.32153e+06	1.20286e+07	7.14554e+06	4.53207e+06	8.77932e+06	M261T132	3.43228e+06	385547	2.39822e+06	7.05756e+06	3.00908e+06	2.19908e+06	2.66466e+07	2.23438e+07	1.80407e+07	6.98079e+06	2.4772e+07	1.68905e+07	4.55266e+06	8.08428e+06	1.16299e+07	7.87348e+06	8.18548e+06	3.2335e+06	5.80317e+06	7.13753e+06
M133T42	2,4-Diaminopentanoate	133.097	42.1	132.09	1.13	C5H12N2O2	[M+H]+				C03943	Global and overview maps	24317-81-5		BioDeepDB	MSI_level1	pos	M133T42	202680	37359.9	796493	30957.9	14642.8	27652.6	961097	33337.6	28449.4	335886	M133T42	2.17823e+07	2.56967e+07	1.88653e+07	4.59045e+07	7.81886e+06	9.11358e+06	9.75591e+06	1.24293e+07	8.74642e+06	6.40754e+06	1.13526e+07	1.39201e+07	5.99111e+06	1.05955e+07	1.1718e+07	1.30248e+07	9.836e+06	5.75338e+06	1.35519e+07	1.26503e+07
M132T50	Creatine	132.077	49.5	131.069	1.137	C4H9N3O2	[M+H]+	Organic acids and derivatives	Carboxylic acids and derivatives	Amino acids, peptides, and analogues	C00300	Amino acid metabolism; Global and overview maps	57-00-1	HMDB0000064	BioDeepDB	MSI_level1	pos	M132T50	1.0114e+07	1.47067e+07	1.35869e+07	8.55476e+07	3.67665e+07	1.52561e+07	3.90892e+07	1.14509e+07	1.47275e+07	1.58289e+07	M132T50	9.36067e+07	6.49249e+07	1.26919e+08	2.52215e+07	3.84051e+07	5.43055e+07	3.34212e+07	7.38012e+07	1.8583e+07	5.00781e+07	5.97069e+07	7.64111e+07	2.95055e+07	3.787e+07	1.07133e+08	5.20024e+07	4.40621e+07	3.56724e+07	5.24476e+07	5.81032e+07
M284T430	Sphinganine	284.295	429.7	301.298	1.144	C18H39NO2	[M-H2O+H]+	Organic nitrogen compounds	Organonitrogen compounds	Amines	C00836	Lipid metabolism; Signal transduction; Global and overview maps	764-22-7	HMDB0000269	BioDeepDB	MSI_level1	pos	M284T430	4.97479e+06	1.41088e+06	1.72791e+06	5.81146e+06	2.43254e+06	5.49728e+06	5.78429e+06	6.39356e+06	3.21942e+06	2.05965e+06	M284T430	5.77786e+06	7.56065e+07	1.07215e+07	4.56409e+07	1.14512e+08	2.01734e+07	1.25959e+08	3.66867e+07	1.1046e+08	2.60028e+07	1.01431e+08	1.18671e+08	8.19941e+07	3.99534e+07	9.28211e+06	2.88372e+07	7.48146e+07	3.42829e+07	2.54433e+07	1.81827e+07
M150T68	L-Methionine	150.059	67.7	149.051	1.179	C5H11NO2S	[M+H]+	Organic acids and derivatives	Carboxylic acids and derivatives	Amino acids, peptides, and analogues	C00073	Cancer: overview; Drug resistance: antineoplastic; Digestive system; Biosynthesis of other secondary metabolites; Translation; Amino acid metabolism; Chemical structure transformation maps; Global and overview maps	63-68-3	HMDB0000696	BioDeepDB	MSI_level1	pos	M150T68	23395.6	502508	69142.2	365523	39150.6	66683.4	73263.1	91236.3	4097.88	41324.1	M150T68	6.34619e+07	7.38905e+07	4.7791e+07	4.91841e+07	4.04173e+07	3.17909e+07	5.77863e+07	5.38932e+07	6.01051e+07	4.9895e+07	6.63927e+07	9.53655e+07	4.08754e+07	9.43143e+07	9.89417e+07	6.81847e+07	7.81763e+07	3.9647e+07	6.48378e+07	2.82781e+07
M109T250	FAL 8_1	109.101	249.9	126.104	1.184	C8H14O	[M-H2O+H]+	Organic oxygen compounds	Organooxygen compounds	Carbonyl compounds	C21138	Biosynthesis of other secondary metabolites; Global and overview maps	2548-87-0	HMDB0013809	BioDeepDB	MSI_level1	pos	M109T250	5.40984e+06	3.48053e+06	3.66984e+06	3.15726e+06	2.63694e+06	2.17825e+06	6.70538e+06	4.61951e+06	3.0212e+06	2.75318e+06	M109T250	599082	893933	671586	1.20986e+06	927292	1.46941e+06	2.90641e+06	2.40311e+06	1.43722e+06	1.03036e+06	3.27975e+06	2.22008e+06	412613	1.49632e+06	1.43091e+06	1.46275e+06	1.17557e+06	198655	2.06929e+06	1.94482e+06
M123T69	4-Hydroxybenzaldehyde	123.044	68.6	122.037	1.186	C7H6O2	[M+H]+	Organic oxygen compounds	Organooxygen compounds	Carbonyl compounds	C00633	Chemical structure transformation maps; Xenobiotics biodegradation and metabolism; Global and overview maps	123-08-0	HMDB0011718	BioDeepDB	MSI_level1	pos	M123T69	4.14711e+06	2.49232e+06	1.66043e+07	9.53708e+06	1.28468e+07	3.60315e+07	5.91665e+06	5.25324e+06	62128.4	75874.7	M123T69	3.15685e+06	3.03844e+06	2.13553e+06	2.28407e+06	1.47751e+06	1.53843e+06	2.28088e+06	2.97744e+06	1.7786e+06	1.90352e+06	2.90135e+06	3.14343e+06	2.31435e+06	2.71508e+06	4.2395e+06	3.53779e+06	2.87231e+06	1.93662e+06	3.38493e+06	2.53999e+06
M358T379	Behenic acid	358.368	379.4	340.334	1.222	C22H44O2	[M+NH4]+	Lipids and lipid-like molecules	Fatty Acyls	Fatty acids and conjugates	C08281	Lipid metabolism	112-85-6	HMDB0000944	BioDeepDB	MSI_level1	pos	M358T379	1.09367e+07	6.07719e+06	5.63565e+06	1.00009e+07	9.10035e+06	8.75957e+06	9.71019e+06	7.6653e+06	4.47936e+06	9.41394e+06	M358T379	4.71751e+07	7.70353e+07	2.32619e+07	3.03007e+07	1.79993e+07	1.95823e+07	4.97035e+07	2.5424e+07	7.31666e+07	1.87368e+07	7.33483e+07	2.2813e+07	2.47125e+07	3.12137e+07	3.84954e+07	3.93304e+07	3.5712e+07	2.61651e+07	1.96664e+07	4.34484e+07
M380T354	Sphingosine 1-phosphate	380.257	353.8	379.249	1.254	C18H38NO5P	[M+H]+	Lipids and lipid-like molecules	Sphingolipids	Phosphosphingolipids	C06124	Signal transduction; Lipid metabolism; Signaling molecules and interaction; Infectious disease: bacterial; Immune system; Global and overview maps	26993-30-6	HMDB0000277	BioDeepDB	MSI_level1	pos	M380T354	3.24454e+06	3.49335e+06	2.57994e+06	3.75664e+06	3.60975e+06	3.51455e+06	3.50365e+06	3.4929e+06	3.05063e+06	4.80319e+06	M380T354	5.55551e+07	3.78489e+07	3.57321e+07	4.64939e+07	2.66789e+07	2.22859e+07	3.89261e+07	2.93403e+07	2.07682e+07	2.25572e+07	2.72385e+07	2.64105e+07	1.72806e+07	1.94624e+07	2.41906e+07	2.06241e+07	1.47965e+07	2.4099e+07	4.47419e+07	2.20601e+07
M126T59	Taurine	126.022	59.4	125.015	1.273	C2H7NO3S	[M+H]+	Organic acids and derivatives	Organic sulfonic acids and derivatives	Organosulfonic acids and derivatives	C00245	Membrane transport; Metabolism of other amino acids; Lipid metabolism; Signaling molecules and interaction; Energy metabolism; Global and overview maps	107-35-7	HMDB0000251	BioDeepDB	MSI_level1	pos	M126T59	2.19124e+06	1.22659e+06	267395	540754	1.35505e+06	474172	145151	199686	894803	317120	M126T59	6.70207e+06	1.00626e+07	4.37004e+06	4.90995e+06	2.9466e+06	1.7241e+06	1.75125e+06	2.34746e+06	2.50647e+06	3.27489e+06	2.03907e+06	2.60118e+06	1.00889e+06	1.92433e+06	1.27776e+06	2.40264e+06	1.38793e+06	865469	3.06949e+06	1.72925e+06
M114T68	1-Pyrroline-5-carboxylic acid	114.055	68.4	113.048	1.338	C5H7NO2	[M+H]+	Organic acids and derivatives	Carboxylic acids and derivatives	Amino acids, peptides, and analogues	C03912	Amino acid metabolism; Biosynthesis of other secondary metabolites; Global and overview maps	64199-88-8	HMDB0001301	BioDeepDB	MSI_level1	pos	M114T68	4.8575e+06	8.00961e+06	3.97985e+06	3.533e+06	2.63694e+06	3.64155e+06	4.30344e+06	4.58433e+06	2.60688e+06	3.12879e+06	M114T68	1.58891e+07	1.89984e+07	1.2787e+07	1.3113e+07	2.44874e+07	2.35002e+07	1.06447e+07	1.01015e+07	2.24946e+07	1.06484e+07	9.65023e+06	2.87619e+07	1.06728e+07	2.00787e+07	1.03113e+07	1.26386e+07	2.92385e+07	2.33897e+07	2.99204e+07	2.40302e+07
M176T50	Citrulline	176.103	49.9	175.096	1.345	C6H13N3O3	[M+H]+	Organic acids and derivatives	Carboxylic acids and derivatives	Amino acids, peptides, and analogues	C00327	Amino acid metabolism; Biosynthesis of other secondary metabolites; Global and overview maps	372-75-8	HMDB0000904	BioDeepDB	MSI_level1	pos	M176T50	4.01326e+06	5.98622e+06	5.30958e+06	2.00602e+06	364248	1.54532e+06	5.08163e+06	1.21867e+07	5.60747e+06	3.51074e+06	M176T50	6.0873e+06	1.23276e+07	3.25471e+06	6.33198e+06	3.14365e+06	2.56276e+06	6.86142e+06	3.93896e+06	4.30906e+06	5.71384e+06	5.2387e+06	4.58932e+06	2.22346e+06	3.62076e+06	3.72859e+06	3.50893e+06	2.89793e+06	4.68197e+06	4.44484e+06	3.05608e+06
M185T84	D-synephrine	185.129	83.8	167.095	1.355	C9H13NO2	[M+NH4]+	Benzenoids	Phenols	1-hydroxy-2-unsubstituted benzenoids	C01869		614-35-7	HMDB0062811	BioDeepDB	MSI_level1	pos	M185T84	3.26617e+06	5.19388e+06	5.28452e+06	5.81676e+06	2.54053e+06	3.83532e+06	5.39801e+06	3.79747e+06	1.51841e+06	3.23632e+06	M185T84	5.24177e+07	5.08035e+07	5.63395e+07	2.88099e+07	2.18612e+07	3.3809e+07	6.4257e+07	3.45359e+07	3.42395e+07	5.37219e+07	1.04062e+08	2.22357e+07	2.12698e+07	3.91011e+07	4.99614e+07	2.17582e+07	3.88493e+07	4.39136e+07	4.67165e+07	4.00182e+07
M229T50	3-Hydroxy-5-methyl-L-tyrosine	229.119	49.6	211.084	1.4	C10H13NO4	[M+NH4]+				C20801		582320-57-8		BioDeepDB	MSI_level1	pos	M229T50	5.15172e+06	5.13572e+06	5.22155e+06	5.0325e+06	5.20145e+06	5.05209e+06	4.80191e+06	5.25029e+06	4.82869e+06	5.17541e+06	M229T50	935612	332128	153027	2.50547e+06	111009	176078	243399	84131.2	496182	513866	120671	2.11907e+06	859010	727449	522453	847057	647390	182857	121906	676595
M102T67	1-Aminocyclopropanecarboxylic acid	102.055	67.1	101.048	1.444	C4H7NO2	[M+H]+	Organic acids and derivatives	Carboxylic acids and derivatives	Amino acids, peptides, and analogues	C01234	Chemical structure transformation maps; Amino acid metabolism; Global and overview maps	22059-21-8	HMDB0036458	BioDeepDB	MSI_level1	pos	M102T67	1.38516e+07	7.42951e+06	6.93787e+06	7.57072e+06	7.82212e+06	5.64746e+06	8.08494e+06	6.4544e+06	3.69859e+06	6.81359e+06	M102T67	2.27015e+07	8.54348e+07	1.36468e+07	2.07915e+07	4.39603e+07	1.07984e+07	4.80466e+07	3.59901e+07	4.35865e+07	1.25735e+07	3.52613e+07	5.36924e+07	4.60157e+07	2.99446e+07	4.9569e+07	4.5001e+07	1.10712e+06	4.67268e+07	4.84956e+07	4.29814e+07
M162T49	Carnitine	162.113	49.2	161.105	1.453	C7H15NO3	[M+H]+	Organic nitrogen compounds	Organonitrogen compounds	Quaternary ammonium salts	C00318	Environmental adaptation; Digestive system	541-15-1	HMDB0000062	BioDeepDB	MSI_level1	pos	M162T49	706272	3.03873e+06	2.06918e+06	2.43854e+06	1.98921e+06	3.52891e+06	2.16336e+06	3.87551e+06	4.87385e+06	2.24708e+06	M162T49	5.66696e+08	5.62403e+08	4.09615e+08	3.43754e+08	2.71572e+08	5.04916e+08	2.77065e+08	2.68847e+08	3.12151e+08	2.08108e+08	3.81753e+08	5.36178e+08	3.77426e+08	6.24044e+08	6.07017e+08	5.41097e+08	4.53155e+08	6.03655e+08	6.41894e+08	5.04037e+08
M247T105	2,3-Secodopa	247.092	105.4	229.059	1.457	C9H11NO6	[M+NH4]+				C04797	Amino acid metabolism			BioDeepDB	MSI_level1	pos	M247T105	2.95237e+06	2.7101e+06	1.23997e+06	3.26512e+06	245471	105658	3.44252e+06	763109	790428	100594	M247T105	251032	7.83864e+07	2.56411e+08	2.14144e+08	2.02326e+08	4.52108e+08	3.3912e+08	3.96031e+08	2.33755e+08	2.95385e+08	6.53161e+08	6.72276e+08	3.7836e+08	1.77432e+08	5.49606e+08	1.99118e+08	4.17815e+08	5.92436e+08	9.86739e+07	2.88104e+08
M182T69	Meta-Tyrosine	182.081	68.6	181.074	1.461	C9H11NO3	[M+H]+	Organic acids and derivatives	Carboxylic acids and derivatives	Amino acids, peptides, and analogues	C20807		587-33-7	HMDB0059720	BioDeepDB	MSI_level1	pos	M182T69	127793	108057	66753.3	136124	303760	180221	85769.7	72192.6	131800	131569	M182T69	2.79301e+08	2.11924e+08	1.77442e+08	1.69337e+08	9.75372e+07	9.39217e+07	1.42641e+08	1.9494e+08	1.26861e+08	1.09715e+08	1.62903e+08	2.36979e+08	1.42278e+08	1.87463e+08	2.83908e+08	2.34313e+08	1.79441e+08	1.28434e+08	2.3094e+08	1.71385e+08
M245T224	Leucyl-leucine	245.186	224.3	244.179	1.468	C12H24N2O3	[M+H]+	Organic acids and derivatives	Carboxylic acids and derivatives	Amino acids, peptides, and analogues	C11332		3303-31-9	HMDB0028933	BioDeepDB	MSI_level1	pos	M245T224	3.33738e+06	3.26758e+06	3.38786e+06	3.25276e+06	3.4386e+06	3.25146e+06	3.31592e+06	3.29397e+06	3.11988e+06	3.2195e+06	M245T224	3.51428e+07	6838.5	9118.49	781988	5.10453e+06	5.81677e+06	9.24706e+06	1.23997e+07	6.0641e+06	2.63403e+06	9.29208e+06	6.98195e+06	3.97689e+06	3.4923e+06	2.77881e+06	4.74387e+06	2.53253e+06	6.6333e+06	7.17063e+06	6.09051e+06
M118T125	Benzeneacetonitrile	118.065	125.4	117.058	1.502	C8H7N	[M+H]+	Benzenoids	Benzene and substituted derivatives	Benzyl cyanides	C16074	Metabolism of other amino acids; Global and overview maps; Xenobiotics biodegradation and metabolism	140-29-4	HMDB0034171	BioDeepDB	MSI_level1	pos	M118T125	5.58496e+06	5.26728e+06	4.37363e+06	7.90172e+06	8.07764e+06	5.40702e+06	3.57475e+06	5.95733e+06	7.72948e+06	7.48345e+06	M118T125	1.49668e+07	1.9765e+07	1.11428e+07	1.15295e+07	7.74669e+06	9.78352e+06	1.1207e+07	1.2643e+07	8.34307e+06	1.27942e+07	8.60209e+06	1.03028e+07	1.17976e+07	1.64465e+07	1.2213e+07	1.10328e+07	1.55615e+07	1.04371e+07	1.27046e+07	1.19095e+07
M143T70	4-Hydroxymuconic semialdehyde	143.034	69.9	142.027	1.51	C6H6O4	[M+H]+				C06603	Xenobiotics biodegradation and metabolism; Global and overview maps	114828-85-2		BioDeepDB	MSI_level1	pos	M143T70	64364.9	168308	12883.9	3840.45	7468.37	2380.35	1626.63	78632.8	1006.13	134204	M143T70	1.49965e+06	1.36619e+06	1.15423e+06	539626	2.43592e+07	1.15718e+06	1.16938e+07	720288	1.25495e+06	3.69266e+07	627826	1.97995e+07	1.47331e+06	923772	1.72013e+06	1.59472e+06	1.00823e+06	4.93355e+07	3.94718e+07	1.65137e+06
M132T53	N,N-Diethylglycine	132.102	53.4	131.095	1.512	C6H13NO2	[M+H]+				C16647				BioDeepDB	MSI_level1	pos	M132T53	4.58974e+06	5.15933e+06	5.15217e+06	4.79825e+06	4.94948e+06	5.23561e+06	4.53693e+06	4.91689e+06	4.66052e+06	5.17678e+06	M132T53	1.64073e+08	2.01297e+08	1.89638e+08	1.40044e+08	8.72955e+07	7.5886e+07	8.31395e+07	9.68576e+07	8.04701e+07	8.97867e+07	8.59414e+07	1.33017e+08	6.32338e+07	1.24269e+08	1.1965e+08	9.2237e+07	8.9932e+07	6.85485e+07	9.72832e+07	7.85083e+07
M185T41	1,4-Dioxo-1,4-dihydronaphthalene-2-carboxylic acid	185.024	40.7	202.027	1.519	C11H6O4	[M-H2O+H]+				C22039	Metabolism of cofactors and vitamins; Global and overview maps	20962-84-9		BioDeepDB	MSI_level1	pos	M185T41	3.89919e+06	6.91975e+06	5.12877e+06	3.49961e+06	3.38465e+06	3.34063e+06	4.20792e+06	6.77785e+06	2.05184e+06	3.77571e+06	M185T41	5.01519e+07	4.1457e+07	3.15676e+07	3.06932e+07	2.50767e+07	2.46673e+07	2.69883e+07	3.10829e+07	2.61698e+07	3.20077e+07	2.62969e+07	3.11908e+07	2.56265e+07	4.02808e+07	3.04817e+07	2.82238e+07	3.09759e+07	3.22818e+07	3.57476e+07	2.74912e+07
M120T50	L-Homoserine	120.066	50	119.058	1.526	C4H9NO3	[M+H]+	Organic acids and derivatives	Carboxylic acids and derivatives	Amino acids, peptides, and analogues	C00263	Energy metabolism; Amino acid metabolism; Global and overview maps	672-15-1	HMDB0000719	BioDeepDB	MSI_level1	pos	M120T50	7.04911e+06	3.00142e+06	2.97943e+06	5.29819e+06	3.60157e+06	3.68279e+06	3.66959e+06	4.91259e+06	4.52372e+06	5.60162e+06	M120T50	1.53227e+07	1.13379e+07	8.68878e+06	1.14346e+07	8.74074e+06	6.63277e+06	8.84676e+06	9.3462e+06	9.68297e+06	8.43231e+06	7.23027e+06	1.34721e+07	6.82066e+06	1.73536e+07	1.52788e+07	1.31971e+07	1.09195e+07	8.72154e+06	1.31945e+07	1.24393e+07
M148T68_1	3-Thiomorpholinecarboxylic acid	148.043	68.1	147.035	1.528	C5H9NO2S	[M+H]+	Organic acids and derivatives	Carboxylic acids and derivatives	Amino acids, peptides, and analogues	C03901		20960-92-3	HMDB0059611	BioDeepDB	MSI_level1	pos	M148T68_1	3.77952e+07	8.18096e+06	1.789e+07	177593	1.88337e+06	6.83767e+06	1.02917e+07	2.82702e+07	1.04162e+06	4.14086e+06	M148T68_1	584686	3.26293e+06	2.38007e+06	3.02571e+06	2.67626e+06	3.75843e+06	3.5122e+06	3.9171e+06	4.24707e+06	5.49904e+06	4.52496e+06	6.68909e+06	8.83579e+06	1.40844e+07	1.05128e+07	1.20654e+07	1.40433e+07	8.40612e+06	1.08024e+07	8.38756e+06
M400T368_2	Palmitoylcarnitine	400.341	367.6	399.335	1.542	C23H45NO4	[M+H]+	Lipids and lipid-like molecules	Fatty Acyls	Fatty acid esters	C02990	Lipid metabolism; Global and overview maps	2364-67-2	HMDB0000222	BioDeepDB	MSI_level1	pos	M400T368_2	2.94755e+06	2.86998e+06	2.43746e+06	3.94874e+06	3.53723e+06	2.02646e+06	717031	1.74595e+06	559801	1.34664e+06	M400T368_2	8.67741e+07	1.55513e+08	2.07853e+08	1.34533e+08	1.13899e+07	3.90144e+07	1.49589e+08	7.7398e+07	7.20768e+07	5.0287e+07	4.05012e+07	5.26188e+07	2.65047e+07	5.78602e+07	6.84127e+07	4.12531e+07	4.64286e+07	7.75792e+07	8.66444e+07	6.67546e+07
M136T69	P-Hydroxyphenylethanolamine	136.076	68.6	153.079	1.573	C8H11NO2	[M-H2O+H]+	Benzenoids	Phenols	1-hydroxy-2-unsubstituted benzenoids	C04227	Signaling molecules and interaction	104-14-3	HMDB0004825	BioDeepDB	MSI_level1	pos	M136T69	7.72625e+06	9.03741e+06	2.95434e+06	8.23011e+06	6.48574e+06	3.16398e+06	8.53337e+06	1.09027e+07	9.29184e+06	9.05193e+06	M136T69	2.06373e+07	1.08698e+07	9.38452e+06	9.11612e+06	5.62532e+06	5.41171e+06	8.19052e+06	1.03397e+07	7.03331e+06	6.28081e+06	9.16256e+06	1.18952e+07	8.23316e+06	1.07886e+07	1.43214e+07	1.31673e+07	1.00348e+07	6.99118e+06	1.19076e+07	9.01382e+06
M209T79	L-Kynurenine	209.092	78.7	208.085	1.604	C10H12N2O3	[M+H]+	Organic oxygen compounds	Organooxygen compounds	Carbonyl compounds	C00328	Amino acid metabolism; Infectious disease: parasitic; Global and overview maps	2922-83-0	HMDB0000684	BioDeepDB	MSI_level1	pos	M209T79	9.27712e+06	2.14369e+06	3.00571e+06	2.38172e+06	1.77429e+06	2.1737e+06	3.52746e+06	2.96748e+06	1.78669e+06	2.92061e+06	M209T79	1.85623e+07	2.6488e+07	2.1537e+07	9.86216e+06	9.4453e+06	1.32895e+07	1.83656e+07	1.0286e+07	1.48588e+07	1.8536e+07	1.1326e+07	1.72329e+07	1.01676e+07	1.74491e+07	1.35001e+07	1.36753e+07	1.30593e+07	1.55656e+07	1.29672e+07	2.2377e+07
M247T183	L-Tryptophan betaine	247.144	182.8	246.137	1.63	C14H18N2O2	[M+H]+	Organic acids and derivatives	Carboxylic acids and derivatives	Amino acids, peptides, and analogues	C09213		487-58-1	HMDB0061115	BioDeepDB	MSI_level1	pos	M247T183	5.23162e+06	5.98018e+06	2.50382e+06	4.03742e+06	5.50062e+06	4.82693e+06	4.86756e+06	2.13458e+06	1.07109e+06	1.71989e+06	M247T183	8.32169e+06	797516	1.39705e+07	1.00943e+07	3.7042e+07	2.60522e+07	6.78802e+07	4.1622e+06	1.488e+08	5.79971e+07	1.65178e+08	1.49584e+07	5.70903e+07	8.65966e+07	8.07216e+07	2.47176e+07	4.59832e+07	4.74495e+07	1.35617e+08	1.06311e+07
M203T48	Symmetric dimethylarginine	203.151	47.9	202.143	1.746	C8H18N4O2	[M+H]+	Organic acids and derivatives	Carboxylic acids and derivatives	Amino acids, peptides, and analogues			30344-00-4	HMDB0003334	BioDeepDB	MSI_level1	pos	M203T48	1.46782e+06	792029	1.56373e+06	4.11162e+06	2.31389e+06	3.78653e+06	2.06806e+06	3.92825e+06	458349	4.17226e+06	M203T48	6.36093e+06	1.02829e+07	6.09203e+06	4.30458e+06	3.6327e+06	4.251e+06	6.05309e+06	3.81484e+06	3.98976e+06	5.32642e+06	4.17081e+06	3.4468e+06	3.53495e+06	4.96386e+06	4.10304e+06	4.67902e+06	3.94735e+06	3.92449e+06	3.27178e+06	4.30501e+06
M148T50_1	L-Glutamic acid	148.061	50.1	147.053	1.811	C5H9NO4	[M+H]+	Organic acids and derivatives	Carboxylic acids and derivatives	Amino acids, peptides, and analogues	C00025	Neurodegenerative disease; Biosynthesis of other secondary metabolites; Substance dependence; Cellular community - eukaryotes; Energy metabolism; Metabolism of other amino acids; Excretory system; Carbohydrate metabolism; Cancer: overview; Membrane transport; Cell growth and death; Signal transduction; Nervous system; Digestive system; Environmental adaptation; Amino acid metabolism; Chemical str…	56-86-0	HMDB0000148	BioDeepDB	MSI_level1	pos	M148T50_1	404808	3.64379e+06	4.029e+06	1.08668e+07	522463	3.30332e+06	1.20559e+06	6.4801e+06	2.31265e+06	3.43414e+06	M148T50_1	1.67514e+07	1.95611e+07	1.62673e+07	1.09004e+07	5.42418e+06	6.37103e+06	1.28163e+07	2.65397e+07	8.36478e+06	5.1449e+06	1.56283e+07	8.63736e+06	4.26607e+06	1.0088e+07	1.10594e+07	1.12023e+07	6.68947e+06	9.58493e+06	6.7819e+06	6.55573e+06
M145T56	Maleic acid homopolymer	145.05	56	144.042	1.839	C6H8O4	[M+H]+	Lipids and lipid-like molecules	Fatty Acyls	Fatty acids and conjugates	C00922	Metabolism of cofactors and vitamins; Global and overview maps	488-21-1	HMDB0036232	BioDeepDB	MSI_level1	pos	M145T56	3.978e+06	6.27994e+06	5.99203e+06	3.72425e+06	3.26181e+06	4.38857e+06	5.58325e+06	5.83602e+06	2.54579e+06	4.28319e+06	M145T56	5.85319e+06	5.65177e+06	4.00228e+06	1.61601e+07	1.21983e+07	1.47174e+07	1.42345e+07	1.77664e+07	1.31314e+07	4.40615e+06	1.87618e+07	1.58426e+07	1.47985e+07	2.31172e+07	1.71013e+07	4.71112e+06	1.89366e+07	5.44077e+06	1.7449e+07	1.63694e+07
M246T289	Myristic acid	246.243	289	228.209	1.851	C14H28O2	[M+NH4]+	Lipids and lipid-like molecules	Fatty Acyls	Fatty acids and conjugates	C06424	Lipid metabolism; Global and overview maps	544-63-8	HMDB0000806	BioDeepDB	MSI_level1	pos	M246T289	1.45888e+06	2.93719e+06	4.07385e+06	2.34607e+06	3.12092e+06	3.51878e+06	2.29891e+06	4.05827e+06	5.18455e+06	3.50188e+06	M246T289	1.25895e+08	8.82688e+07	36212.5	1.04527e+08	7.12563e+07	7.5043e+07	6.81991e+07	1.06569e+08	1.02793e+08	1.14317e+08	6.07936e+07	7.49517e+07	7.29802e+07	1.12856e+08	9.38467e+07	9.46829e+07	1.18919e+08	1.1944e+08	7.74176e+07	1.01729e+08
M123T447	2,4-Toluenediamine	123.092	446.6	122.084	1.865	C7H10N2	[M+H]+	Benzenoids	Benzene and substituted derivatives	Toluenes	C14401	Xenobiotics biodegradation and metabolism; Global and overview maps	95-80-7	HMDB0041799	BioDeepDB	MSI_level1	pos	M123T447	2.30336e+06	5.19321e+06	3.14663e+06	2.66739e+06	3.3606e+06	1.89864e+06	1.7459e+06	1.02019e+07	2.45607e+06	1.79051e+06	M123T447	1.29549e+07	3.16022e+06	2.27388e+06	2.11995e+06	7.42449e+06	7.23639e+06	2.44189e+06	2.10353e+06	9.46e+06	6.50943e+06	2.03669e+07	2.0089e+06	1.00157e+07	1.57281e+07	9.33854e+06	1.23648e+07	875933	3.66385e+06	2.39734e+06	1.09964e+07
M125T446	Methylimidazole acetaldehyde	125.071	446.3	124.064	1.889	C6H8N2O	[M+H]+	Organoheterocyclic compounds	Azoles	Imidazoles	C05827	Amino acid metabolism; Global and overview maps	19639-03-3	HMDB0004181	BioDeepDB	MSI_level1	pos	M125T446	1.54886e+06	2.59541e+06	2.4233e+06	1.09079e+06	1.10861e+06	1.75055e+06	2.39807e+06	2.89151e+06	1.64744e+06	1.08856e+06	M125T446	6.78658e+06	8.38676e+06	1.06161e+07	7.09737e+06	5.82355e+06	9.64521e+06	2.10979e+06	2.48657e+06	1.49951e+07	1.87483e+07	1.63719e+07	7.42077e+06	7.70758e+06	3.29399e+06	1.43325e+07	2.38529e+06	2.70315e+06	2.66943e+07	8.80627e+06	2.47566e+06
M274T344_1	Palmitic acid	274.274	344.3	256.24	1.978	C16H32O2	[M+NH4]+	Lipids and lipid-like molecules	Fatty Acyls	Fatty acids and conjugates	C00249	Lipid metabolism; Chemical structure transformation maps; Global and overview maps	57-10-3	HMDB0000220	BioDeepDB	MSI_level1	pos	M274T344_1	2.86314e+06	4.21802e+06	3.01352e+06	3.55114e+06	2.75969e+06	4.73172e+06	3.97666e+06	4.46702e+06	2.29273e+06	2.42385e+06	M274T344_1	1.02191e+08	3.60716e+07	7.65844e+07	3.51942e+08	1.22621e+08	2.21526e+08	4.32781e+07	8.09172e+07	2.65943e+08	6.87855e+07	9.60302e+07	2.6945e+08	3.07292e+07	3.78241e+08	1.60007e+07	6.54245e+06	1.05019e+08	1.05064e+08	8.20615e+08	1.05621e+08
M151T49_2	5,6-Dihydrothymine	151.048	48.8	128.059	2.016	C5H8N2O2	[M+Na]+	Organoheterocyclic compounds	Diazines	Pyrimidines and pyrimidine derivatives	C00906		696-04-8	HMDB0000079	BioDeepDB	MSI_level1	pos	M151T49_2	3.47879e+06	1.14596e+07	829387	900712	5.46776e+06	518941	2.82362e+06	1.11413e+06	1.02275e+06	6.16977e+06	M151T49_2	4.08394e+06	3.53113e+06	2.01745e+06	3.67707e+06	2.83372e+06	969363	1.58816e+06	3.20303e+06	1.96644e+06	4.11514e+06	4.36465e+06	3.23515e+06	1.91405e+06	8.37376e+06	2.52439e+06	3.42862e+06	4.32584e+06	2.01972e+06	2.98659e+06	2.2406e+06
M275T405	Tabtoxin biosynthesis intermediate 5	275.123	404.7	291.143	2.021	C11H21N3O6	[M-NH3+H]+				C20915	Biosynthesis of other secondary metabolites; Global and overview maps			BioDeepDB	MSI_level1	pos	M275T405	1.06702e+06	857665	1.46511e+06	487290	691961	1.56039e+06	1.47231e+06	952192	551161	899738	M275T405	1.53092e+07	1.82456e+07	1.66075e+07	1.93608e+07	1.18107e+07	7.08306e+06	1.18687e+07	8.32676e+06	4.97767e+06	1.81636e+06	7.49042e+06	3.89766e+06	4.88351e+06	3.58197e+06	8.73527e+06	9.59178e+06	1.02232e+06	7.35085e+06	3.96619e+06	4.50229e+06
M147T42	L-Lysine	147.113	42.1	146.106	2.047	C6H14N2O2	[M+H]+	Organic acids and derivatives	Carboxylic acids and derivatives	Amino acids, peptides, and analogues	C00047	Metabolism of cofactors and vitamins; Digestive system; Biosynthesis of other secondary metabolites; Translation; Amino acid metabolism; Chemical structure transformation maps; Global and overview maps	56-87-1	HMDB0000182	BioDeepDB	MSI_level1	pos	M147T42	3.45279e+06	1.68937e+06	1.48689e+06	2.39365e+06	2.4034e+06	3.27355e+06	1.95189e+06	1.35389e+06	2.29815e+06	1.77606e+06	M147T42	7.49168e+07	8.41845e+07	6.35082e+07	5.80174e+07	3.67478e+07	4.19485e+07	3.86519e+07	4.89975e+07	5.69628e+07	5.49011e+07	5.48629e+07	8.95148e+07	3.19674e+07	5.89447e+07	8.46326e+07	6.07647e+07	5.84568e+07	2.93126e+07	5.4422e+07	4.78399e+07
M522T351_3	Methanophenazine	522.374	351.3	538.392	2.067	C37H50N2O	[M-NH3+H]+				C11903				BioDeepDB	MSI_level1	pos	M522T351_3	3.8958e+06	374949	218862	872984	323923	279990	197826	484560	172308	536579	M522T351_3	2.09922e+06	7.65981e+07	3.27729e+07	5.7169e+08	2.60042e+08	8.23597e+07	4.57242e+08	1.76669e+08	4.85033e+08	7.25547e+08	1.5528e+08	1.44771e+08	5.58817e+08	1.59124e+08	8.10856e+07	6.18107e+07	7.1532e+08	3.24546e+07	4.55293e+07	4.49412e+08
M118T412	2,4-Pentanedione	118.087	412	100.052	2.098	C5H8O2	[M+NH4]+	Organic oxygen compounds	Organooxygen compounds	Carbonyl compounds	C15499		123-54-6	HMDB0031648	BioDeepDB	MSI_level1	pos	M118T412	6.61694e+06	5.54661e+06	4.21083e+06	8.46181e+06	4.46024e+06	4.1924e+06	4.8761e+06	6.14389e+06	1.70536e+06	6.66328e+06	M118T412	1.34598e+07	1.09383e+07	8.66211e+06	7.98504e+06	6.65109e+06	1.46889e+07	6.43633e+07	3.28683e+06	2.94487e+07	9.13127e+06	1.4386e+07	1.2639e+08	7.93525e+07	1.16954e+07	5.97782e+07	3.54099e+07	2.63499e+07	1.80169e+06	2.80631e+07	9.0256e+06
M466T305	glyco-beta-muricholic acid	466.315	305.2	465.309	2.141	C26H43NO6	[M+H]+						66225-78-3	HMDB0341323	BioDeepDB	MSI_level1	pos	M466T305	1.71385e+06	1.70439e+06	1.55294e+06	1.41876e+06	1.83894e+06	3.11721e+06	1.45585e+06	2.08758e+06	3.87677e+06	1.72708e+06	M466T305	7.37326e+06	242393	4.25854e+06	5.18132e+06	955067	3.12963e+06	2.92187e+06	9.67175e+07	1.01077e+07	1.32561e+06	1.92664e+06	3.24866e+07	3.75068e+06	865901	2.28486e+06	3.64761e+06	9.04982e+06	1.20522e+06	1.07131e+07	1.48954e+07
M298T329	FA 18_2	298.273	328.6	280.24	2.154	C18H32O2	[M+NH4]+	Lipids and lipid-like molecules	Fatty Acyls	Fatty acids and conjugates	C04056	Lipid metabolism	2540-56-9	HMDB0003797	BioDeepDB	MSI_level1	pos	M298T329	1.30892e+06	1.2209e+06	604294	147330	1.4157e+06	1.31137e+06	713106	801721	1.41829e+06	1.42466e+06	M298T329	2.63418e+07	3.05291e+07	3.64426e+07	8.4605e+06	352883	2.51689e+06	350977	5.4229e+06	63328.8	1.00954e+07	8.46905e+06	541383	295692	314233	6.06003e+06	2.80735e+06	1.1738e+06	3.11575e+06	1.6161e+07	439324
M153T33	Dihydroxyacetone phosphate	152.994	33.5	169.998	2.2	C3H7O6P	[M-H2O+H]+	Organic oxygen compounds	Organooxygen compounds	Carbohydrates and carbohydrate conjugates	C00111	Metabolism of cofactors and vitamins; Carbohydrate metabolism; Lipid metabolism; Energy metabolism; Global and overview maps	57-04-5	HMDB0001473	BioDeepDB	MSI_level1	pos	M153T33	433543	474746	221012	2.8098e+06	3.26948e+06	2.93564e+06	669849	7.59171e+06	4.25996e+06	523498	M153T33	1.66408e+07	1.33809e+07	9.16233e+06	7.71446e+06	6.61328e+06	7.87774e+06	9.00154e+06	9.97769e+06	9.82649e+06	1.072e+07	9.8276e+06	9.67369e+06	1.01705e+07	1.30327e+07	1.53234e+07	1.27339e+07	1.2744e+07	1.23008e+07	1.25615e+07	1.05392e+07
M156T43	L-Histidine	156.077	42.6	155.069	2.244	C6H9N3O2	[M+H]+	Organic acids and derivatives	Carboxylic acids and derivatives	Amino acids, peptides, and analogues	C00135	Cancer: overview; Membrane transport; Metabolism of other amino acids; Digestive system; Biosynthesis of other secondary metabolites; Translation; Amino acid metabolism; Chemical structure transformation maps; Global and overview maps	71-00-1	HMDB0000177	BioDeepDB	MSI_level1	pos	M156T43	2.91013e+06	3.98577e+06	4.56791e+06	4.81535e+06	5.0894e+06	4.55884e+06	4.93369e+06	4.02377e+06	4.63143e+06	3.81073e+06	M156T43	3.59927e+07	2.85245e+07	2.17467e+07	1.95752e+07	1.89915e+07	1.31525e+07	1.66835e+07	2.18557e+07	1.92954e+07	2.16342e+07	1.48748e+07	3.33161e+07	1.65187e+07	2.99119e+07	2.30465e+07	1.72214e+07	2.40022e+07	1.5373e+07	3.24682e+07	1.93022e+07
M194T70	Cinnamyl acetate	194.117	70.4	176.084	2.321	C11H12O2	[M+NH4]+	Benzenoids	Benzene and substituted derivatives	Styrenes	C12299		103-54-8	HMDB0029699	BioDeepDB	MSI_level1	pos	M194T70	1.15219e+08	2.96796e+07	5.59459e+06	1.48764e+07	1.41219e+07	1.55086e+07	3.68661e+07	3.76075e+07	3.63199e+06	7.84926e+06	M194T70	2.22975e+07	2.94986e+07	2.74722e+07	2.12338e+07	2.07919e+07	1.77299e+07	1.69192e+07	2.24816e+07	2.00786e+07	2.42479e+07	1.61539e+07	8.22598e+06	1.31989e+07	1.96436e+07	8.89085e+06	1.35963e+07	1.71616e+07	1.49149e+07	1.11079e+07	9.05986e+06
M318T313_1	Phytosphingosine	318.3	313.2	317.293	2.371	C18H39NO3	[M+H]+	Organic nitrogen compounds	Organonitrogen compounds	Amines	C12144	Lipid metabolism; Global and overview maps	554-62-1	HMDB0004610	BioDeepDB	MSI_level1	pos	M318T313_1	4.02475e+06	4.86061e+06	3.35699e+06	3.75994e+06	4.74744e+06	3.71343e+06	8.14745e+06	3.1843e+06	2.47338e+06	1.66536e+06	M318T313_1	1.3282e+09	1.03392e+09	8.65461e+08	1.04447e+09	8.82431e+08	4.62276e+08	8.65075e+08	1.25124e+09	7.23162e+07	9.46603e+08	8.51335e+08	7.1577e+08	7.48919e+08	1.211e+09	7.10688e+08	8.33571e+08	1.0168e+09	1.04181e+09	7.98846e+08	1.0405e+09
M211T241	L,L-Cyclo(leucylprolyl)	211.145	241.3	210.137	2.381	C11H18N2O2	[M+H]+	Organic acids and derivatives	Carboxylic acids and derivatives	Amino acids, peptides, and analogues			2873-36-1	HMDB0034276	BioDeepDB	MSI_level1	pos	M211T241	615799	1.17355e+06	452977	496685	1.38871e+06	722421	479775	443594	432235	409984	M211T241	599401	298827	330888	3.17826e+06	3.13788e+06	1.37563e+06	1.7117e+06	2.22626e+06	1.83528e+06	2.78968e+06	3.60329e+06	3.14038e+06	4.78815e+06	1.90327e+06	2.77428e+06	430593	1.4897e+06	4.28489e+06	3.15627e+06	4.90316e+06
M550T381_2	Asteroidenone	550.394	381.4	566.412	2.388	C40H54O2	[M-NH3+H]+				C15965	Metabolism of terpenoids and polyketides	4481-36-1		BioDeepDB	MSI_level1	pos	M550T381_2	4.08115e+06	3.36567e+06	4.66736e+06	4.4382e+06	8.00725e+06	4.42168e+06	3.33202e+06	3.52511e+06	1.82078e+06	2.79995e+06	M550T381_2	4.96316e+06	2.3327e+06	8.15508e+06	6.20748e+06	2.40347e+07	3.68764e+07	3.7729e+07	3.78407e+07	2.5102e+07	1.31933e+07	4.19283e+07	4.56872e+07	2.32444e+07	1.93872e+07	8.53042e+06	6.24625e+06	2.88681e+07	1.74762e+07	2.39371e+07	2.705e+07
M288T278	Octanoylcarnitine (C8)	288.216	277.9	287.21	2.511	C15H29NO4	[M+H]+	Lipids and lipid-like molecules	Fatty Acyls	Fatty acid esters			25243-95-2	HMDB0000791	BioDeepDB	MSI_level1	pos	M288T278	8.96459e+06	6.12454e+06	5.54334e+06	1.49405e+06	6.25767e+06	6.24563e+06	7.2559e+06	6.17064e+06	5.29684e+06	6.96253e+06	M288T278	1.72399e+07	1.7744e+07	13142.2	8.34468e+06	2.44776e+06	1.20211e+07	8.25654e+07	2.20967e+07	2.25164e+07	3.12108e+07	1.44133e+07	7.20847e+06	1.69285e+06	1.70164e+07	1.13934e+06	3.28531e+06	4.02481e+06	1.50487e+07	6.44446e+07	7.88202e+06
M450T334	Deoxycholic acid glycine conjugate	450.32	334.2	449.314	2.628	C26H43NO5	[M+H]+	Lipids and lipid-like molecules	Steroids and steroid derivatives	Bile acids, alcohols and derivatives	C05464		360-65-6	HMDB0000631	BioDeepDB	MSI_level1	pos	M450T334	1.16728e+07	8.03426e+06	7.08155e+06	7.50812e+06	8.24781e+06	7.82258e+06	8.97588e+06	8.07694e+06	5.80372e+06	9.2776e+06	M450T334	1.00769e+06	8.56382e+06	3.35597e+07	2.9084e+07	6.8039e+07	3.45481e+07	1.94013e+07	2.51431e+08	4.80334e+07	947207	7.0015e+06	1.37021e+08	2.41227e+07	1.67203e+07	4.25042e+07	1.37009e+07	5.54232e+07	1.82475e+07	3.21022e+07	8.74846e+07
M170T238	8-Amino-7-oxononanoic acid	170.118	238.3	187.121	2.653	C9H17NO3	[M-H2O+H]+	Lipids and lipid-like molecules	Fatty Acyls	Fatty acids and conjugates	C01092	Metabolism of cofactors and vitamins; Global and overview maps	682799-71-9	HMDB0240687	BioDeepDB	MSI_level1	pos	M170T238	726130	242242	509200	476301	546462	621423	251847	2.01153e+06	1.03301e+06	654936	M170T238	8.31981e+06	862624	734750	3.91643e+06	6.77677e+06	3.75702e+06	3.60355e+06	3.31578e+06	4.48706e+06	926114	8.70336e+06	5.49267e+06	4.26028e+06	4.44523e+06	5.79398e+06	4.00564e+06	4.84904e+06	3.85687e+06	7.72894e+06	3.22993e+06
M149T77	P-Coumaraldehyde	149.06	76.7	148.052	2.662	C9H8O2	[M+H]+	Phenylpropanoids and polyketides	Cinnamaldehydes		C05608	Chemical structure transformation maps; Biosynthesis of other secondary metabolites; Global and overview maps	20711-53-9	HMDB0040986	BioDeepDB	MSI_level1	pos	M149T77	5.95206e+06	4.46341e+06	4.77914e+06	3.39765e+06	4.01307e+06	4.47549e+06	2.82055e+06	5.23808e+06	2.50936e+06	3.19697e+06	M149T77	1.35282e+07	9.79529e+06	8.5512e+06	7.45995e+06	5.43825e+06	4.95291e+06	8.77466e+06	6.0839e+06	6.01811e+06	5.8085e+06	5.8984e+06	1.11821e+07	5.8901e+06	8.9684e+06	6.85275e+06	6.22078e+06	7.72581e+06	5.28584e+06	7.58496e+06	5.1599e+06
M166T68	Methionine sulfoxide	166.054	68.4	165.046	2.782	C5H11NO3S	[M+H]+	Organic acids and derivatives	Carboxylic acids and derivatives	Amino acids, peptides, and analogues	C02989	Amino acid metabolism	3226-65-1	HMDB0002005	BioDeepDB	MSI_level1	pos	M166T68	3.64225e+06	7.12444e+06	2.92572e+06	8.49847e+06	1.49701e+06	2.55809e+06	1.82975e+06	2.04905e+07	2.99979e+06	1.34691e+06	M166T68	3.51527e+06	2.82238e+06	2.33379e+06	2.36353e+06	1.70649e+06	1.54564e+06	2.77428e+06	3.14531e+06	3.27428e+06	3.50908e+06	3.75511e+06	6.10683e+06	6.49494e+06	7.28926e+06	9.02927e+06	8.64289e+06	9.22824e+06	7.48402e+06	1.11913e+07	8.84471e+06
M704T398	ecdysone palmitate	703.549	397.9	702.543	2.845	C43H74O7	[M+H]+				C02681				BioDeepDB	MSI_level1	pos	M704T398	987256	1.62674e+06	931005	904313	1.30262e+06	1.35001e+06	1.11448e+06	1.21111e+06	645112	811620	M704T398	3.53383e+07	1.76243e+08	8.49181e+07	1.37238e+08	1.05005e+08	1.80178e+07	1.5675e+07	1.06198e+08	1.01842e+08	1.27003e+08	1.04501e+08	9.02962e+07	7.98812e+07	1.2507e+08	4.00717e+07	2.68924e+07	5.11735e+07	3.63862e+07	3.11988e+06	2.38941e+06
M799T251_3	5,6,7,8-Tetrahydromethanopterin	799.255	250.9	776.263	2.909	C30H45N6O16P	[M+Na]+	Organic oxygen compounds	Organooxygen compounds	Carbohydrates and carbohydrate conjugates	C01217	Energy metabolism; Metabolism of cofactors and vitamins; Global and overview maps	92481-94-2	HMDB0060403	BioDeepDB	MSI_level1	pos	M799T251_3	5.8187e+06	8.69974e+06	2.23136e+06	2.42261e+06	705185	2.19123e+06	4.62616e+06	1.45633e+06	223889	9.25988e+06	M799T251_3	1.68362e+06	22713.1	28122	802888	1.80839e+06	4.84083e+06	4.29243e+06	2.1842e+06	2.53885e+06	2.62437e+06	5.63928e+06	1.87e+06	435671	964938	1.0138e+06	3.1976e+06	2.22524e+06	2.18069e+06	1.26097e+06	4.34646e+06
M483T391	beta-Apo-4-carotenal	483.364	391.2	482.355	3.263	C35H46O	[M+H]+				C19892	Global and overview maps; Metabolism of terpenoids and polyketides	5056-12-2		BioDeepDB	MSI_level1	pos	M483T391	4.73067e+07	2.84121e+07	1.50994e+07	1.62869e+07	2.02353e+07	1.22927e+07	1.17304e+07	8.57016e+06	2.759e+06	2.36313e+07	M483T391	221474	1.64018e+07	4.08066e+06	4.3137e+07	3.09305e+07	3.86632e+07	2.7205e+07	2.61067e+07	3.15211e+07	4.20195e+07	3.82137e+07	2.40306e+07	2.82011e+07	4.0907e+07	1.02091e+07	4.15899e+07	4.03042e+07	1.33712e+07	3.2289e+07	5.71592e+07
M114T49	Creatinine	114.066	49.2	113.059	3.381	C4H7N3O	[M+H]+	Organic acids and derivatives	Carboxylic acids and derivatives	Amino acids, peptides, and analogues	C00791	Amino acid metabolism; Global and overview maps	60-27-5	HMDB0000562	BioDeepDB	MSI_level1	pos	M114T49	5.35949e+06	4.56909e+06	4.49941e+06	1.10942e+07	749133	4.07991e+06	530554	3.94851e+06	912913	3.61573e+06	M114T49	8.10598e+07	2.01947e+08	8.29122e+07	7.38049e+07	5.5062e+07	6.10122e+07	1.18805e+08	6.68591e+07	8.52087e+07	1.86898e+08	5.73244e+07	7.80447e+07	8.17605e+07	7.65861e+07	7.39155e+07	6.07502e+07	6.60292e+07	8.8111e+07	7.23878e+07	8.19939e+07
M288T316	pregnan-21-ol	288.256	316	304.277	3.566	C21H36O	[M-NH3+H]+				C00892				BioDeepDB	MSI_level1	pos	M288T316	1.12237e+06	781658	776658	1.02077e+06	684308	866658	714831	763712	147403	1.01514e+06	M288T316	1.33099e+08	1.40413e+08	1.55214e+08	7.77241e+07	8.01442e+07	7.22068e+07	7.88301e+07	1.64389e+08	1.09615e+08	9.72975e+06	8.24099e+06	8.29765e+06	4.5894e+06	1.42089e+08	7.68721e+06	6.61828e+06	8.96994e+06	1.35592e+07	9.82377e+06	4.32102e+06
M504T396	Terpendole J	504.309	396.5	521.314	4.002	C32H43NO5	[M-H2O+H]+				C20545	Biosynthesis of other secondary metabolites; Global and overview maps			BioDeepDB	MSI_level1	pos	M504T396	754892	385369	494220	1.00778e+06	178774	641747	547576	582451	135357	719888	M504T396	1.99774e+07	1.48515e+07	1.43076e+07	2.29498e+07	2.47608e+07	1.11717e+07	9.11476e+06	1.39154e+07	1.59541e+07	2.33434e+06	1.2631e+07	1.21335e+07	5.74719e+06	1.57367e+07	1.72475e+07	1.71976e+07	7.09339e+06	3.78722e+06	1.13467e+07	3.02426e+07
M295T221_1	3,5-Dibromo-4-hydroxybenzoate	294.861	220.7	293.853	4.097	C7H4Br2O3	[M+H]+				C03925	Xenobiotics biodegradation and metabolism; Global and overview maps	3337-62-0		BioDeepDB	MSI_level1	pos	M295T221_1	6.54733e+06	8.58378e+06	6.4869e+06	6.30814e+06	8.82999e+06	6.572e+06	5.28164e+06	1.00066e+07	5.54293e+06	8.78341e+06	M295T221_1	1.95543e+07	628242	5.51803e+06	1.49036e+06	1.26448e+07	1.05631e+07	1.68159e+07	5.47598e+06	1.81671e+07	1.84463e+07	1.45744e+07	2.06323e+07	1.80859e+07	2.45359e+07	1.40238e+07	1.8038e+07	2.45836e+07	2.28198e+07	1.3746e+07	2.41883e+07
M102T424	Cyclohexan	102.127	423.7	84.0939	4.119	C6H12	[M+NH4]+	Hydrocarbons	Saturated hydrocarbons	Cycloalkanes	C11249	Xenobiotics biodegradation and metabolism; Global and overview maps	110-82-7	HMDB0029597	BioDeepDB	MSI_level1	pos	M102T424	196260	58527	741983	142704	140709	388217	177364	267359	702914	14089.9	M102T424	3.12281e+08	8.14605e+08	2.19161e+08	9.11337e+08	1.46747e+07	3.60974e+08	1.78821e+08	7.58767e+08	6.69266e+08	1.71281e+08	1.37637e+08	5.03083e+08	4.59011e+08	4.65979e+08	1.29525e+08	1.19201e+08	1.22834e+08	1.13226e+08	1.0035e+08	2.23516e+08
M567T392_2	Avermectin A1b aglycone	567.334	392	584.335	4.209	C34H48O8	[M-H2O+H]+				C11964	Global and overview maps; Metabolism of terpenoids and polyketides			BioDeepDB	MSI_level1	pos	M567T392_2	2.52591e+06	5.02076e+06	4.49689e+06	1.79149e+06	170514	2.67524e+06	236735	972179	86841.7	2.7184e+06	M567T392_2	1.89249e+07	2.33245e+07	4.51292e+07	2.17334e+07	1.83913e+07	1.21291e+07	2.09052e+07	5.65257e+06	1.14642e+07	1.79164e+07	1.15066e+07	2.09705e+07	5.48824e+06	1.49345e+07	9.6456e+06	7.59212e+06	1.00019e+07	2.21943e+07	1.02735e+07	1.69435e+07
M512T77_2	trans-zeatin riboside diphosphate	512.096	77.4	511.087	4.485	C15H23N5O11P2	[M+H]+				C16429	Global and overview maps; Metabolism of terpenoids and polyketides			BioDeepDB	MSI_level1	pos	M512T77_2	5.55259e+06	6.96282e+06	6.14868e+06	6.82421e+06	4.88628e+06	3.8132e+06	1.02368e+07	1.29117e+07	3.20901e+06	2.04016e+06	M512T77_2	4.67267e+06	7.76844e+06	1.07541e+07	2.24174e+06	7.11968e+06	2.18313e+06	2.77527e+06	5.48663e+06	6.35097e+06	4.85769e+06	6.74469e+06	1.08609e+07	7.16257e+06	1.31761e+06	2.81065e+06	6.28909e+06	7.38789e+06	5.50027e+06	8.24136e+06	2.05051e+06
M759T413	Erythromycin C	758.54	413.4	719.446	4.508	C36H65NO13	[M+K]+				C06616	Global and overview maps; Metabolism of terpenoids and polyketides	1675-02-1		BioDeepDB	MSI_level1	pos	M759T413	7.05547e+06	5.82179e+06	6.98716e+06	6.75052e+06	6.58282e+06	893257	7.35249e+06	3.10375e+06	5648.75	11798.5	M759T413	1.85191e+06	1.88403e+06	1.52577e+06	1.18864e+06	4.76109e+06	1.11424e+06	1.89895e+06	1.69234e+06	1.23349e+06	1.05433e+06	1.99423e+06	1.06705e+06	1.17276e+07	4.14527e+07	6.48047e+07	3.06266e+07	5.91041e+07	1.4644e+07	7.17282e+07	8.4011e+07
M542T365_2	Novapikromycin	542.33	364.5	541.325	4.871	C28H47NO9	[M+H]+				C20740	Global and overview maps; Metabolism of terpenoids and polyketides			BioDeepDB	MSI_level1	pos	M542T365_2	6.72664e+06	9.33024e+06	7.21153e+06	7.45521e+06	8.67726e+06	6.04094e+06	4.87026e+06	1.12614e+07	6.01426e+06	8.97394e+06	M542T365_2	5.67018e+07	3.19962e+08	5.39132e+08	1.26581e+08	8.18709e+07	9.64936e+07	7.13745e+07	8.06102e+07	2.9409e+07	5.00837e+08	2.06742e+07	1.28892e+08	2.80112e+07	4.79272e+07	7.72445e+07	5.6284e+07	8.32186e+07	3.61305e+07	1.3092e+08	5.9999e+07
M271T243	Estrone	271.168	243.1	270.162	4.97	C18H22O2	[M+H]+	Lipids and lipid-like molecules	Steroids and steroid derivatives	Estrane steroids	C00468	Lipid metabolism; Target-based classification: Nuclear receptors; Global and overview maps; Endocrine system	53-16-7	HMDB0000145	BioDeepDB	MSI_level1	pos	M271T243	9.83056e+06	1.06751e+07	6.08548e+06	1.27157e+07	8.49919e+06	6.91328e+06	3.96918e+06	6.95231e+06	2.74745e+06	7.29239e+06	M271T243	147215	263954	301109	473007	376041	530854	169979	206072	436851	219072	553798	215218	173265	856247	846825	43182	755953	686266	225984	213594
M527T69_1	dTDP-3-O-methyl-4-oxo-2,6-dideoxy-L-mannose	527.08	69	544.086	4.999	C17H26N2O14P2	[M-H2O+H]+				C21071	Global and overview maps; Metabolism of terpenoids and polyketides			BioDeepDB	MSI_level1	pos	M527T69_1	1.72825e+06	2.78897e+06	1.70563e+06	1.38846e+06	3.02643e+06	1.682e+06	1.39246e+06	2.60454e+06	1.84226e+06	3.30255e+06	M527T69_1	1.27382e+07	3.35039e+06	3.98864e+06	5.13655e+06	3.25412e+06	1.3251e+06	3.3262e+06	1.81078e+06	1.48358e+06	2.77703e+06	2.04524e+06	6.88937e+06	4.71895e+06	1.78878e+06	1.78734e+06	9.07371e+06	2.63365e+06	4.09493e+06	7.62493e+06	5.87135e+06
M188T121	Desethyl atrazine	188.071	121.2	187.062	5.076	C6H10ClN5	[M+H]+	Organoheterocyclic compounds	Triazines	Aminotriazines	C06559	Xenobiotics biodegradation and metabolism; Global and overview maps	6190-65-4	HMDB0033249	BioDeepDB	MSI_level1	pos	M188T121	5.60635e+06	6.68248e+06	4.98127e+06	1.13021e+07	3.69922e+06	1.39239e+07	5.00375e+06	5.07031e+06	2.41612e+06	4.85474e+06	M188T121	4.52841e+08	2.41063e+07	3.67081e+08	3.37349e+08	2.57058e+08	3.58472e+08	3.19731e+08	3.65269e+08	3.87129e+08	2.29631e+08	2.82939e+08	3.80541e+08	3.79508e+08	4.08997e+08	5.44665e+08	3.00881e+08	3.33495e+08	2.44464e+08	3.88825e+08	4.02376e+08
M585T296_1	12-Ethyl-8-propyl-3-vinylbacteriochlorophyllide d	585.268	296.1	584.264	5.216	C35H36MgN4O3	[M+H]+				C21428	Metabolism of cofactors and vitamins; Global and overview maps			BioDeepDB	MSI_level1	pos	M585T296_1	4.57573e+06	3.28723e+06	3.01875e+06	1.19707e+06	2.72841e+06	4.39426e+06	4.15736e+06	2.99732e+06	2.23642e+06	5.37197e+06	M585T296_1	3.29027e+07	2.70124e+07	2.11424e+07	1.17197e+07	1.51588e+07	7.83083e+06	1.29483e+06	6.12624e+06	1.04854e+07	8.03559e+06	1.67394e+07	2.41359e+07	2.30226e+07	9.14009e+06	2.44307e+07	7.38101e+06	1.64603e+07	1.50275e+07	3.34451e+07	1.1393e+07
M224T237	Benzyl 2-methyl-3-oxobutanoate	224.129	237.5	206.094	5.288	C12H14O3	[M+NH4]+				C04000		37526-93-5		BioDeepDB	MSI_level1	pos	M224T237	1.72023e+06	1.70138e+06	1.19169e+06	2.80916e+06	2.17595e+06	1.66705e+06	1.55806e+06	3.29808e+06	3.49585e+06	3.58698e+06	M224T237	3.36438e+06	4.50972e+06	5.33255e+06	1.88875e+07	4.40154e+06	8.2815e+06	386175	1.77037e+07	1.89246e+07	3.44199e+06	5.10394e+06	5.44102e+06	1.59459e+07	2.95131e+07	5.53291e+06	2.33608e+07	4.2917e+07	1.53407e+07	5.69497e+06	5.0552e+06
M159T53_2	2-Hydroxymuconate	159.028	52.5	158.022	5.653	C6H6O5	[M+H]+				C02501	Xenobiotics biodegradation and metabolism; Global and overview maps			BioDeepDB	MSI_level1	pos	M159T53_2	7.93395e+06	4.22022e+06	6.40165e+06	8.76108e+06	6.42516e+06	603374	9.54957e+06	2.04891e+06	37126.1	116039	M159T53_2	9.15682e+07	9.69453e+07	6.77515e+07	5.81703e+07	257097	1.19722e+06	2.67862e+06	3.0884e+06	246104	1.05714e+06	1.55665e+06	713517	431351	2.19974e+06	762833	1.05413e+06	574640	702061	1.68522e+06	711321
M157T345	Phosphoglycolic acid	156.991	344.6	155.982	6.036	C2H5O6P	[M+H]+	Organic acids and derivatives	Organic phosphoric acids and derivatives	Phosphate esters	C00988	Carbohydrate metabolism; Global and overview maps	13147-57-4	HMDB0000816	BioDeepDB	MSI_level1	pos	M157T345	5.1734e+06	5.15135e+06	5.89366e+06	5.73973e+06	5.17847e+06	9.02218e+06	6.33579e+06	7.17656e+06	1.03643e+07	8.99049e+06	M157T345	3.39781e+07	2.63479e+07	3.9013e+06	1.95958e+07	8.1917e+06	2.05752e+07	3.87124e+06	2.73648e+07	4.11371e+06	1.86698e+07	1.33336e+06	1.71265e+07	1.853e+07	6.89352e+07	2.098e+07	2.30464e+06	8.82825e+07	1.56637e+08	4.12215e+07	6.64419e+06
M217T41	3-Bromo-4-hydroxybenzoic acid	216.951	40.7	215.942	6.082	C7H5BrO3	[M+H]+				C21850		14348-41-5		BioDeepDB	MSI_level1	pos	M217T41	1.36697e+06	3.91286e+06	811125	1.5477e+06	1.5682e+06	2.01296e+06	4.9313e+06	4.6974e+06	503108	2.71905e+06	M217T41	2.80105e+07	2.46982e+07	2.242e+07	1.73154e+07	1.37194e+07	1.38824e+07	1.59423e+07	1.61317e+07	1.3493e+07	1.75969e+07	1.31779e+07	1.50094e+07	1.39603e+07	1.89198e+07	1.56127e+07	1.53781e+07	1.57847e+07	1.71526e+07	1.9425e+07	1.63327e+07
M547T392	ANTIBIOTIC A-31438	547.351	391.9	546.34	6.109	C28H50O10	[M+H]+				C06630	Global and overview maps; Metabolism of terpenoids and polyketides	34698-88-9		BioDeepDB	MSI_level1	pos	M547T392	2.36595e+06	1.22571e+06	3.25834e+06	1.05843e+07	2.32755e+06	1.93468e+06	3.32282e+06	791165	3.41667e+06	1.11039e+06	M547T392	1.10994e+07	6.0592e+06	1.14744e+07	7.91088e+06	2.04501e+07	6.89287e+06	1.29286e+07	1.42639e+07	1.64623e+07	2.27338e+07	9.44978e+06	2.66943e+07	1.48381e+07	1.85141e+07	2.06758e+07	1.16054e+07	1.71302e+07	1.61765e+07	7.20163e+06	2.63748e+07
M149T441	4-Hydroxyphenylglyoxylic acid	149.022	441.3	166.027	6.167	C8H6O4	[M-H2O+H]+				C03590	Biosynthesis of other secondary metabolites; Global and overview maps; Xenobiotics biodegradation and metabolism; Metabolism of terpenoids and polyketides	15573-67-8		BioDeepDB	MSI_level1	pos	M149T441	3.47936e+06	3.32447e+06	3.49766e+06	3.0862e+06	4.07478e+06	3.36987e+06	3.57654e+06	3.27756e+06	3.25144e+06	4.20901e+06	M149T441	4.75779e+06	8.66226e+06	1.00074e+07	2.52599e+07	4.12288e+06	4.70621e+06	5.16059e+06	1.9908e+06	6.62403e+06	7.03469e+06	4.15249e+06	8.99249e+06	4.25438e+06	5.04284e+06	2.08866e+06	2.04673e+06	1.63708e+07	4.51262e+06	2.07223e+06	2.05588e+06
M401T367	ST 27_2;O2	401.344	367.3	400.334	6.257	C27H44O2	[M+H]+	Lipids and lipid-like molecules	Steroids and steroid derivatives	Cholestane steroids	C05455	Lipid metabolism; Global and overview maps	3862-25-7	HMDB0001993	BioDeepDB	MSI_level1	pos	M401T367	1.30421e+06	743018	1.21788e+06	997837	944351	687022	1.38611e+06	2.49265e+07	8.6342e+06	3.05548e+07	M401T367	2.09042e+07	3.61825e+07	5.13765e+07	3.51769e+07	1.01789e+07	8.61344e+06	3.55935e+07	1.84237e+07	3.43778e+07	2.51681e+07	1.18178e+07	1.46542e+07	2.13628e+07	1.3799e+07	1.58549e+07	8.71111e+06	1.10491e+07	1.8594e+07	1.83522e+07	1.64937e+07
M522T351_1	Mycinamicin VII	522.346	351	521.335	6.295	C29H47NO7	[M+H]+				C15683				BioDeepDB	MSI_level1	pos	M522T351_1	614190	150672	517015	145403	740939	131418	541692	713455	539719	779780	M522T351_1	1.06273e+06	2.1144e+09	9.3408e+07	1.86551e+09	1.60846e+09	1.64665e+09	8.9936e+08	1.56761e+08	1.85198e+08	8.25306e+08	1.63863e+09	2.31116e+08	1.39849e+09	1.16034e+09	1.53706e+09	1.36171e+09	6.57523e+08	1.88299e+08	1.24264e+09	1.38829e+09
M118T118	L-Valine	118.085	118.2	117.079	6.36	C5H11NO2	[M+H]+	Organic acids and derivatives	Carboxylic acids and derivatives	Amino acids, peptides, and analogues	C00183	Cancer: overview; Metabolism of cofactors and vitamins; Metabolism of other amino acids; Membrane transport; Digestive system; Biosynthesis of other secondary metabolites; Translation; Amino acid metabolism; Chemical structure transformation maps; Global and overview maps	72-18-4	HMDB0000883	BioDeepDB	MSI_level1	pos	M118T118	13947.7	7901.49	11554.7	27458.7	4552.71	1867.95	5301.5	20324.3	8282.71	10168.4	M118T118	1.09263e+07	1.04716e+07	8.17615e+06	7.57935e+06	6.63552e+06	2.9075e+07	2.23099e+07	7.87276e+06	3.24904e+07	8.92406e+06	1.72671e+07	2.62211e+07	1.99187e+07	1.01977e+07	5.10294e+07	3.18915e+07	4.13048e+07	3.37815e+06	8.63511e+06	7.65304e+06
M181T35	Phosphoenol-4-deoxy-3-tetrulosonate	180.988	35.2	197.993	6.363	C4H7O7P	[M-H2O+H]+				C04309				BioDeepDB	MSI_level1	pos	M181T35	416357	93718.1	1.65913e+06	2.43682e+06	301479	3.00135e+06	507172	1.23181e+06	2.56575e+06	2.36603e+06	M181T35	6.48516e+07	5.19488e+07	3.57004e+07	2.93278e+07	2.26207e+07	2.55854e+07	1.74689e+07	3.27456e+07	2.57802e+07	3.65186e+07	2.46342e+07	2.37674e+07	1.99908e+07	4.17615e+07	4.99088e+07	3.32986e+07	2.75799e+07	3.15037e+07	3.09636e+07	2.66782e+07
M124T40	Nitrobenzene	124.04	39.8	123.032	6.422	C6H5NO2	[M+H]+	Benzenoids	Benzene and substituted derivatives	Nitrobenzenes	C06813	Xenobiotics biodegradation and metabolism; Global and overview maps	98-95-3	HMDB0041950	BioDeepDB	MSI_level1	pos	M124T40	2.71382e+06	3.61934e+06	3.80277e+06	2.23442e+06	2.7305e+06	2.50729e+06	1.98842e+06	3.2196e+06	2.70754e+06	4.27802e+06	M124T40	1.14811e+07	1.03365e+07	9.6763e+06	7.80969e+06	5.41987e+06	5.82788e+06	7.88026e+06	6.89779e+06	5.97536e+06	6.44418e+06	6.93328e+06	7.98944e+06	7.96179e+06	1.02589e+07	1.04325e+07	7.91756e+06	8.73969e+06	7.92293e+06	9.9916e+06	7.37859e+06
M131T77	4-Fluorocyclohexadiene-cis,cis-1,2-diol	131.049	76.8	130.043	6.729	C6H7FO2	[M+H]+				C16483	Xenobiotics biodegradation and metabolism; Global and overview maps			BioDeepDB	MSI_level1	pos	M131T77	3.72708e+06	8.71424e+06	8.58681e+07	4.40684e+06	2.60353e+06	3.12723e+07	1.70767e+06	8.59756e+06	781362	30527.2	M131T77	7.4025e+06	1.69739e+06	1.17164e+06	1.25032e+06	2.95981e+06	4.02813e+06	1.26746e+06	854662	827406	3.37138e+06	883232	6.5298e+06	3.50317e+06	1.30327e+06	6.31073e+06	1.63281e+06	4.52416e+06	747003	4.62086e+06	744839
M157T34	BROMOBENZENE	156.966	34.3	155.957	6.782	C6H5Br	[M+H]+				C11036	Xenobiotics biodegradation and metabolism	108-86-1		BioDeepDB	MSI_level1	pos	M157T34	957402	717314	790335	1.30198e+06	1.28768e+06	1.26033e+06	675253	762156	346667	788916	M157T34	1.64617e+07	8.26792e+06	4.92549e+06	2.65655e+06	1.98966e+06	3.57758e+06	3.96651e+06	3.0905e+06	3.00183e+06	3.74998e+06	3.93588e+06	3.63602e+06	4.05177e+06	6.15385e+06	6.7802e+06	6.10592e+06	6.9556e+06	6.77006e+06	6.24544e+06	6.12572e+06
M141T37	Phosphonoacetate	140.996	36.7	139.987	6.827	C2H5O5P	[M+H]+	Organic acids and derivatives	Organic phosphonic acids and derivatives	Organic phosphonic acids	C05682	Metabolism of other amino acids; Global and overview maps	4408-78-0	HMDB0004110	BioDeepDB	MSI_level1	pos	M141T37	4.56866e+06	6.10823e+06	4.76951e+06	4.49892e+06	6.8737e+06	4.66609e+06	3.74356e+06	7.07502e+06	3.77935e+06	5.84474e+06	M141T37	9.87675e+06	5.05843e+06	5.88331e+06	4.61478e+06	2.38842e+06	2.89451e+06	3.54083e+06	4.3471e+06	4.00075e+06	5.46858e+06	6.65833e+06	4.47823e+06	6.56883e+06	8.90304e+06	9.46148e+06	3.80899e+06	5.61133e+06	5.0924e+06	7.65788e+06	7.42718e+06
M128T69	2,3,4,5-Tetrahydro-2-pyridinecarboxylic acid	128.071	68.7	127.063	7.013	C6H9NO2	[M+H]+	Organic acids and derivatives	Carboxylic acids and derivatives	Amino acids, peptides, and analogues	C00450	Chemical structure transformation maps; Amino acid metabolism; Biosynthesis of other secondary metabolites; Global and overview maps	73980-78-6	HMDB0012130	BioDeepDB	MSI_level1	pos	M128T69	3.08343e+06	2.85411e+06	2.84189e+06	8.27937e+06	3.30578e+06	2.1403e+06	2.443e+06	2.0045e+06	2.6947e+06	2.26072e+06	M128T69	8.42352e+07	5.41414e+07	8.72716e+06	8.02145e+06	1.88652e+07	6.69187e+06	7.20869e+06	5.20875e+07	1.94655e+07	5.9709e+07	1.08152e+06	5.72432e+07	7.00552e+06	1.4324e+06	5.65081e+07	3.37093e+07	3.56436e+07	1.44104e+06	3.26201e+07	3.61978e+07
M322T228	4-Oxonebramine	322.211	228	304.175	7.179	C12H24N4O5	[M+NH4]+				C21258	Biosynthesis of other secondary metabolites; Global and overview maps			BioDeepDB	MSI_level1	pos	M322T228	15088.8	2.74388e+06	6826.69	4932.12	3.06736e+06	28958	1.48367e+06	4276.77	1.16831e+06	12797.6	M322T228	1.39509e+06	1.24767e+06	1.15961e+06	537170	3.46905e+06	2.53245e+06	3.4017e+06	1.37546e+06	4.87773e+06	4.73168e+06	3.45556e+06	4.26169e+06	4.04518e+06	6.31861e+06	3.88664e+06	4.31027e+06	5.97854e+06	5.00952e+06	4.28373e+06	5.89579e+06
M205T440	SCHEMBL16620138	205.083	440.2	187.048	7.335	C7H9NO5	[M+NH4]+				C20258	Amino acid metabolism; Biosynthesis of other secondary metabolites; Global and overview maps	185103-33-7		BioDeepDB	MSI_level1	pos	M205T440	2.09986e+06	2.25111e+06	2.13614e+06	1.9861e+06	724593	2.26894e+06	1.86806e+06	1.94228e+06	1.38832e+06	2.63678e+06	M205T440	2.02623e+06	4.75856e+06	3.07777e+06	2.95847e+06	2.18793e+06	1.07934e+06	1.05385e+06	1.819e+06	1.05728e+07	1.42959e+06	1.27111e+06	1.19191e+07	1.25993e+07	1.41935e+06	1.48533e+06	5.38342e+06	1.62756e+06	2.61727e+06	1.53701e+06	3.3091e+06
M527T361	Narbomycin	527.373	360.6	509.335	7.659	C28H47NO7	[M+NH4]+				C11998	Global and overview maps; Metabolism of terpenoids and polyketides	6036-25-5		BioDeepDB	MSI_level1	pos	M527T361	9.64909e+06	5.72017e+06	7.70185e+06	9.11064e+06	8.89011e+06	5.19775e+06	8.97997e+06	5.29442e+06	9.11496e+06	4.54532e+06	M527T361	780943	530561	4.02967e+07	8.87728e+06	4.02621e+07	7.32131e+06	2.4037e+07	2.25564e+07	4.29054e+07	1.54853e+07	2.65639e+07	3.82016e+07	3.23935e+07	5.91604e+07	1.18224e+07	1.86086e+07	2.48135e+07	4.51573e+07	1.79463e+07	5.7495e+06
M183T69	Galactitol	183.085	68.6	182.079	7.706	C6H14O6	[M+H]+	Organic oxygen compounds	Organooxygen compounds	Carbohydrates and carbohydrate conjugates	C01697	Carbohydrate metabolism; Membrane transport; Global and overview maps	608-66-2	HMDB0000107	BioDeepDB	MSI_level1	pos	M183T69	1.03173e+07	3.36767e+06	7.9139e+06	5.70715e+06	8.84211e+06	8.32727e+06	7.78292e+06	6.74372e+06	5.53008e+06	8.66737e+06	M183T69	2.35794e+07	1.96964e+07	1.74514e+07	1.62817e+07	9.42479e+06	8.60448e+06	1.50953e+07	1.91569e+07	1.19899e+07	1.03941e+07	1.69024e+07	2.29352e+07	1.49364e+07	1.83319e+07	2.73331e+07	2.38917e+07	1.78705e+07	1.21975e+07	2.20884e+07	1.66238e+07
M544T392_1	Dihydrocucurbitacin B	544.32	392	560.335	7.848	C32H48O8	[M-NH3+H]+				C20787		13201-14-4		BioDeepDB	MSI_level1	pos	M544T392_1	1.4675e+06	1.06761e+06	1.08571e+06	1.18531e+06	1.11145e+06	963707	1.04923e+06	989209	805596	963542	M544T392_1	2.65658e+07	3.43489e+07	2.29697e+08	3.74461e+07	1.20815e+08	6.19381e+07	1.12175e+08	9.11412e+07	3.64073e+07	6.95792e+07	1.14326e+08	2.51903e+08	1.31033e+08	6.89734e+07	6.81336e+07	1.10975e+08	4.09145e+07	5.73758e+07	1.27218e+08	2.94476e+07
M151T40	2,5-Bis(hydroxymethyl)furan	151.035	40.1	128.047	8.359	C6H8O3	[M+Na]+				C20443	Xenobiotics biodegradation and metabolism; Global and overview maps	1883-75-6		BioDeepDB	MSI_level1	pos	M151T40	4.6646e+06	4.00427e+06	2.56266e+06	2.44688e+06	3.93054e+06	2.21551e+06	2.24902e+06	3.2847e+06	1.42111e+06	4.02205e+06	M151T40	6.41756e+08	6.36152e+08	5.72457e+08	4.09643e+08	3.27752e+08	3.43784e+08	4.16052e+08	3.55759e+08	3.54197e+08	4.18649e+08	3.45316e+08	3.9157e+08	3.64977e+08	4.75766e+08	4.66857e+08	4.2312e+08	4.20732e+08	4.41136e+08	4.79705e+08	4.4568e+08
M612T413	3-(all-trans-octaprenyl)benzene-1,2-diol	611.55	413.2	654.538	8.664	C46H70O2	[M-CO2+H]+	Lipids and lipid-like molecules	Prenol lipids	Polyprenylphenols	C05811	Metabolism of cofactors and vitamins; Global and overview maps		HMDB0304113	BioDeepDB	MSI_level1	pos	M612T413	302065	340499	264913	254607	326202	277099	291377	227150	262785	425384	M612T413	134395	557779	376237	738120	7.07961e+06	7.41563e+07	7.76353e+07	1.68049e+07	1.15819e+08	8.53879e+07	6.52409e+06	1.98388e+07	1.01261e+07	455243	8.07496e+06	983028	7.86753e+06	730229	1.98718e+06	234564
M138T51	2-Aminobenzoic acid	138.054	50.8	137.048	9.073	C7H7NO2	[M+H]+	Benzenoids	Benzene and substituted derivatives	Benzoic acids and derivatives	C00108	Skeleton-based classification; Biosynthesis of other secondary metabolites; Xenobiotics biodegradation and metabolism; Amino acid metabolism; Chemical structure transformation maps; Global and overview maps	118-92-3	HMDB0001123	BioDeepDB	MSI_level1	pos	M138T51	5.7834e+06	3.58425e+06	3.16967e+06	3.51361e+06	4.21715e+06	4.65674e+06	3.62755e+06	3.68798e+06	3.0433e+06	3.74845e+06	M138T51	1.23398e+06	1.3791e+06	2.69366e+06	1.21206e+06	1.80728e+06	5.38212e+06	2.28445e+06	7.1543e+06	1.38031e+06	781857	6.2015e+06	3.4408e+06	2.6201e+06	3.13046e+06	4.38389e+06	3.02765e+06	5.65812e+06	418139	1.09191e+07	2.76642e+06
M132T349	Triethanolamine	132.101	349.1	149.105	9.08	C6H15NO3	[M-H2O+H]+	Organic nitrogen compounds	Organonitrogen compounds	Amines	C06771	Lipid metabolism	102-71-6	HMDB0032538	BioDeepDB	MSI_level1	pos	M132T349	1.50452e+07	8.45689e+06	5.08986e+06	9.9606e+06	8.70634e+06	4.32886e+06	5.85824e+06	7.63067e+06	7.14993e+06	6.7124e+06	M132T349	7.09664e+06	1.86983e+07	3.16627e+07	2.32223e+06	8.81009e+06	2.04179e+06	1.36615e+07	3.25697e+06	5.19362e+07	3.4791e+07	1.02519e+07	2.9456e+07	1.8279e+07	6.68416e+06	7.60495e+07	2.14774e+07	5.06072e+06	6.65053e+06	1.73242e+07	2.85423e+06
M132T99	L-Isoleucine	132.101	98.9	131.095	9.086	C6H13NO2	[M+H]+	Organic acids and derivatives	Carboxylic acids and derivatives	Amino acids, peptides, and analogues	C00407	Cancer: overview; Metabolism of other amino acids; Digestive system; Biosynthesis of other secondary metabolites; Infectious disease: bacterial; Translation; Amino acid metabolism; Chemical structure transformation maps; Global and overview maps	73-32-5	HMDB0000172	BioDeepDB	MSI_level1	pos	M132T99	3.56916e+06	7.06099e+06	8.22558e+06	4.39556e+06	7.14847e+06	9.92966e+06	6.99319e+06	7.84504e+06	2.08307e+07	8.75043e+06	M132T99	5.17592e+07	1.68129e+07	1.34797e+07	3.0767e+07	2.858e+07	1.9925e+07	2.85298e+07	1.10128e+08	9.29485e+06	1.02955e+08	9.33301e+07	1.33808e+08	2.33488e+07	2.61379e+07	1.13151e+08	9.34318e+07	2.85865e+07	2.88154e+07	1.05616e+08	9.52795e+06
M132T136	L-Leucine	132.101	135.5	131.095	9.086	C6H13NO2	[M+H]+	Organic acids and derivatives	Carboxylic acids and derivatives	Amino acids, peptides, and analogues	C00123	Membrane transport; Signal transduction; Digestive system; Biosynthesis of other secondary metabolites; Translation; Amino acid metabolism; Chemical structure transformation maps; Global and overview maps	61-90-5	HMDB0000687	BioDeepDB	MSI_level1	pos	M132T136	677658	2.41441e+06	783454	871187	806044	548973	1.31816e+06	4.51119e+06	2.96001e+06	5.07624e+06	M132T136	5.21691e+07	1.02701e+07	1.98431e+06	2.87914e+07	2.57085e+07	7.6768e+06	2.59853e+07	9.6353e+06	1.51558e+07	1.5647e+07	6.9686e+06	3.10728e+07	6.40718e+06	1.68726e+07	8.04072e+06	2.71237e+07	2.68085e+07	1.50258e+07	5.87402e+07	7.13973e+06
M132T189	Aminocaproic acid	132.101	188.7	131.095	9.086	C6H13NO2	[M+H]+	Lipids and lipid-like molecules	Fatty Acyls	Fatty acids and conjugates	C02378	Xenobiotics biodegradation and metabolism; Global and overview maps	60-32-2	HMDB0001901	BioDeepDB	MSI_level1	pos	M132T189	826872	384885	1.13999e+06	420657	628626	552299	467115	901408	809263	1.16931e+06	M132T189	3.38423e+07	2.56759e+07	2.56439e+07	2.01052e+07	2.30887e+07	1.59899e+07	5.3594e+06	5.8714e+06	1.17857e+07	5.82685e+06	2.10074e+07	2.33025e+07	4.69305e+06	7.02418e+06	5.93347e+06	5.77563e+06	2.67323e+07	5.59102e+06	3.42987e+07	5.75306e+06
M132T426	3-Hydroxycyclohexanone	132.101	426.4	114.068	9.095	C6H10O2	[M+NH4]+				C03228		823-19-8		BioDeepDB	MSI_level1	pos	M132T426	2.37181e+06	5.84793e+06	5.5323e+06	6.3936e+06	5.52159e+06	7.02387e+06	5.21154e+06	6.11469e+06	1.87768e+07	7.54893e+06	M132T426	3.67336e+07	7.33624e+06	1.77033e+07	1.68598e+07	1.87456e+06	3.44974e+06	4.65202e+06	2.06897e+06	2.28568e+07	5.29909e+06	8.36161e+06	5.40447e+06	2.6774e+07	2.30197e+07	4.75323e+07	6.43475e+07	2.0303e+07	1.57411e+07	2.84212e+07	5.00223e+06
M611T239	Rutin	611.155	238.8	610.153	9.252	C27H30O16	[M+H]+	Phenylpropanoids and polyketides	Flavonoids	Flavonoid glycosides	C05625	Biosynthesis of other secondary metabolites; Global and overview maps	153-18-4	HMDB0003249	BioDeepDB	MSI_level1	pos	M611T239	2.20151e+07	1.08668e+07	8.75833e+06	1.4324e+07	1.25066e+07	7.39761e+06	1.09158e+07	5.69967e+06	3.09085e+06	6.02973e+06	M611T239	1.91666e+06	889242	626669	1.11073e+06	759312	574008	385472	546713	423576	340888	8.8352e+06	586963	202464	543040	313515	453616	388624	434937	422727	402127
M155T126	Diethylphosphate	155.045	125.5	154.039	9.481	C4H11O4P	[M+H]+	Organic acids and derivatives	Organic phosphoric acids and derivatives	Phosphate esters	C06608	Xenobiotics biodegradation and metabolism	598-02-7	HMDB0012209	BioDeepDB	MSI_level1	pos	M155T126	2.76059e+06	2.72776e+06	2.5265e+06	2.59914e+06	2.53069e+06	2.85036e+06	2.88799e+06	2.79847e+06	1.08106e+07	2.703e+06	M155T126	4.72315e+07	5.67068e+07	3.45977e+07	3.07039e+07	2.62067e+07	2.91869e+07	2.98744e+07	3.76567e+07	2.86174e+07	3.80636e+07	3.51878e+07	3.19235e+07	3.52812e+07	5.01982e+07	3.59175e+07	3.71314e+07	3.94906e+07	3.54698e+07	4.35257e+07	3.19038e+07
M287T265	7a-Hydroxydehydroepiandrosterone	287.203	264.8	304.204	9.94	C19H28O3	[M-H2O+H]+	Lipids and lipid-like molecules	Steroids and steroid derivatives	Androstane steroids	C18045	Lipid metabolism	53-00-9	HMDB0004611	BioDeepDB	MSI_level1	pos	M287T265	3.73206e+06	4.52441e+06	3.62885e+06	3.54563e+06	4.37228e+06	2.96183e+06	5.62045e+06	3.84734e+06	3.57362e+06	4.5066e+06	M287T265	1.97039e+07	94303.3	67628.5	1.62821e+06	1.5762e+06	1.16628e+06	7.59742e+06	2.90206e+06	1.19678e+06	1.50547e+07	146217	6.46975e+06	4.89358e+06	1.88347e+06	4.22385e+06	2.91427e+06	1.4142e+06	5.20273e+06	7.98627e+06	5.91829e+06
M383T50	Flavonol 3-O-D-glucoside	383.116	50	400.116	10.119	C21H20O8	[M-H2O+H]+				C03946				BioDeepDB	MSI_level1	pos	M383T50	1.19069e+06	1.7992e+06	6.45969e+06	7.06677e+06	5.35563e+06	6.42574e+06	1.26415e+06	1.01773e+07	2.68576e+06	155160	M383T50	1.82151e+06	528566	3.02686e+06	31142.8	7.13728e+06	1.03771e+07	4.85515e+06	1.06369e+07	5.54376e+06	7.14299e+06	1.38474e+07	1.04539e+07	9.14634e+06	2.62769e+07	7.98585e+06	2.54294e+07	1.94666e+07	9.91284e+06	6.31234e+06	6.26368e+06
M930T99	CoA 10_3;O2	930.181	99	947.194	10.273	C31H48N7O19P3S	[M-H2O+H]+				C20321				BioDeepDB	MSI_level1	pos	M930T99	971609	1.57282e+07	748541	1.80824e+06	6.97705e+06	1.95811e+06	2.1566e+06	2.00994e+06	510825	1.61016e+06	M930T99	6.91905e+07	377746	3.91436e+07	5.19537e+06	1.52105e+07	1.20422e+08	2.0393e+07	1.70544e+07	5.7761e+07	8.44678e+06	1.60303e+08	2.80184e+07	1.8717e+07	388074	9.67077e+07	2.55581e+07	1.41316e+07	1.08363e+07	1.92687e+06	1.60327e+07
M247T70_2	geranylhydroquinone	247.167	69.6	246.162	10.307	C16H22O2	[M+H]+				C10793	Metabolism of cofactors and vitamins; Global and overview maps	10457-66-6		BioDeepDB	MSI_level1	pos	M247T70_2	4.29108e+06	8.55154e+06	9.3245e+06	4.56113e+06	3.71342e+06	3.61765e+06	3.84329e+06	9.37319e+06	1.62569e+06	2.78422e+06	M247T70_2	1.57583e+06	1.54979e+06	2.35332e+06	1.44452e+06	2.46733e+06	2.45615e+06	2.25578e+06	2.88571e+06	1.48224e+06	3.2676e+06	1.94195e+06	782494	1.15527e+06	3.91284e+06	1.90409e+06	1.75869e+06	3.00492e+06	1.2335e+06	2.20029e+06	1.0806e+06
M568T386_1	Avermectin B1a aglycone	568.322	385.8	584.335	10.684	C34H48O8	[M-NH3+H]+				C11979	Global and overview maps; Metabolism of terpenoids and polyketides			BioDeepDB	MSI_level1	pos	M568T386_1	2.70872e+07	5.41221e+06	1.0636e+07	974378	1.6034e+06	832124	7.65063e+06	1.86279e+07	591451	2.66986e+06	M568T386_1	6.12736e+07	4.51984e+07	1.49324e+07	1.53955e+07	5.25586e+07	5.16894e+07	1.10606e+08	9.2592e+06	4.59184e+07	1.23133e+07	3.91462e+07	7.83865e+07	1.38867e+07	6.59405e+07	4.79906e+07	2.20651e+07	1.58563e+07	2.92801e+07	7.4507e+07	1.01603e+08
M172T40_2	Glycerol 1,2-cyclic phosphate	172.039	39.9	154.003	10.837	C3H7O5P	[M+NH4]+				C03947				BioDeepDB	MSI_level1	pos	M172T40_2	200074	3.31137e+07	177902	5.01098e+06	1.11126e+06	976333	1.43238e+06	1.0993e+06	1.07168e+06	955372	M172T40_2	1.74416e+06	1.82397e+06	1.99454e+06	1.50218e+06	1.06796e+06	1.21568e+06	1.07627e+06	1.45631e+06	1.16873e+06	1.51211e+06	1.33311e+06	1.46969e+06	1.37448e+06	1.76755e+06	1.98663e+06	1.51883e+06	1.81014e+06	1.74171e+06	2.11415e+06	1.95521e+06
M546T426	20,21-Diprenylterpendole I	546.4	426.4	589.377	10.89	C37H51NO5	[M-CO2+H]+				C20532	Biosynthesis of other secondary metabolites; Global and overview maps			BioDeepDB	MSI_level1	pos	M546T426	9.20741e+06	8.19672e+06	8.29854e+06	1.43904e+07	1.1421e+07	7.72403e+06	1.14954e+07	1.04451e+07	8.55222e+06	9.46776e+06	M546T426	5.14752e+06	7.17904e+06	2.12165e+06	4.54634e+06	2.26334e+06	3.16762e+06	1.79423e+06	3.35567e+06	3.03237e+06	3.00227e+06	3.91779e+06	3.08912e+06	2.0169e+06	4.09502e+06	2.61694e+06	2.79168e+06	3.45396e+06	3.61415e+06	2.74824e+06	2.47883e+06
M142T35	5-chlorohydroxyquinone	141.959	35.4	157.977	11.276	C6H3ClO3	[M-NH3+H]+				C21105	Xenobiotics biodegradation and metabolism; Global and overview maps	149312-95-8		BioDeepDB	MSI_level1	pos	M142T35	2.56864e+06	5.14005e+06	2.38353e+06	4.49013e+06	3.62028e+06	2.48979e+06	3.28549e+06	3.37913e+06	2.30928e+06	2.2266e+06	M142T35	2.82036e+08	9.60143e+08	4.38815e+08	4.56805e+08	2.97704e+08	1.96183e+08	2.59418e+08	5.74804e+08	3.04754e+08	4.78912e+08	4.79096e+08	4.55261e+08	2.3837e+08	6.82938e+08	7.14004e+08	4.74958e+08	5.02026e+08	4.54975e+08	5.85574e+08	3.66863e+08
M185T45	FA 10_2;O	185.115	44.6	184.11	11.425	C10H16O3	[M+H]+				C11419	Metabolism of terpenoids and polyketides	2575-01-1		BioDeepDB	MSI_level1	pos	M185T45	1.14693e+07	7.70363e+06	1.11434e+07	5.0015e+06	1.97719e+07	1.53006e+07	6.37026e+06	1.07915e+07	4.70444e+06	1.91906e+07	M185T45	9.3277e+06	5.43959e+06	3.94863e+06	4.12094e+06	3.64753e+06	3.4319e+06	3.96926e+06	4.19276e+06	3.1096e+06	4.10046e+06	3.32891e+06	4.05472e+06	3.96916e+06	5.85526e+06	4.29538e+06	4.22708e+06	4.47736e+06	3.70724e+06	4.5049e+06	4.45347e+06
M140T59	2-Hydroxybenzaldehyde	140.069	59.4	122.037	11.444	C7H6O2	[M+NH4]+	Organic oxygen compounds	Organooxygen compounds	Carbonyl compounds	C06202	Chemical structure transformation maps; Xenobiotics biodegradation and metabolism; Global and overview maps	90-02-8	HMDB0034170	BioDeepDB	MSI_level1	pos	M140T59	235482	208556	212242	2.13545e+07	110977	713645	491983	5.3755e+06	1.81682e+06	265875	M140T59	677446	613429	556626	413697	2.50093e+06	4.31853e+06	1.76996e+06	3.40609e+06	2.95148e+06	455754	4.53189e+06	4.44607e+06	3.11751e+06	1.17967e+07	4.08848e+06	9.33449e+06	7.64953e+06	520171	2.71911e+06	2.53097e+06
M295T380	4-(3-Methylbut-2-enyl)-L-tryptophan	295.138	380.1	272.152	11.488	C16H20N2O2	[M+Na]+				C04290	Biosynthesis of other secondary metabolites; Global and overview maps	29702-35-0		BioDeepDB	MSI_level1	pos	M295T380	1.21468e+06	1.11143e+06	1.35243e+06	1.92196e+06	1.4251e+06	2.15664e+06	1.21339e+06	1.16348e+06	2.09877e+06	1.09532e+06	M295T380	1.49636e+07	7.25192e+06	2.46559e+06	9.11116e+06	5.92519e+06	1.4514e+06	1.32588e+06	1.32319e+06	639886	930328	1.9195e+06	3.38649e+06	1.53612e+06	569973	2.30366e+06	2.2163e+06	610081	330553	672892	867831
M197T45	Acetylisoniazid	197.101	45.4	179.069	11.663	C8H9N3O2	[M+NH4]+	Organoheterocyclic compounds	Pyridines and derivatives	Pyridinecarboxylic acids and derivatives	C07585	Xenobiotics biodegradation and metabolism	1078-38-2	HMDB0041821	BioDeepDB	MSI_level1	pos	M197T45	6.28887e+06	3.14292e+06	3.06976e+06	5.09474e+06	3.83957e+06	4.07411e+06	3.56434e+06	4.84682e+06	4.60387e+06	5.78591e+06	M197T45	4.72098e+06	613827	12934.4	342785	4.69133e+06	2.98145e+06	4.41955e+06	5.27176e+06	9.09231e+06	7.77721e+06	5.01474e+06	1.04052e+07	3.98423e+06	9.41721e+06	7.13423e+06	7.26836e+06	6.83398e+06	4.26143e+06	7.58801e+06	5.03469e+06
M633T323	Bacteriochlorophyllide a	633.248	323.3	632.249	11.683	C35H36MgN4O6	[M+H]+				C18155	Metabolism of cofactors and vitamins; Global and overview maps			BioDeepDB	MSI_level1	pos	M633T323	2.71334e+06	1.02981e+06	9.53287e+06	727923	3.78673e+06	2.94686e+06	452783	1.29186e+06	3.11422e+06	2.28616e+06	M633T323	7.46208e+06	1.21075e+07	1.58111e+07	3.18563e+06	915019	2.87608e+06	4.60201e+06	4.46625e+06	2.81387e+06	242893	6.29029e+06	2.60259e+06	89482.1	2.96882e+06	2.51255e+06	37402.2	2.65348e+06	2.73444e+06	7.1849e+06	3.35147e+06
M352T248	cis-zeatin riboside	352.166	248	351.154	11.818	C15H21N5O5	[M+H]+				C16449	Global and overview maps; Metabolism of terpenoids and polyketides	15896-46-5		BioDeepDB	MSI_level1	pos	M352T248	706283	3.27682e+06	3.31219e+06	4.32423e+06	2.99213e+06	5.51404e+06	2.37264e+06	3.54439e+06	4.9045e+06	5.19725e+06	M352T248	1.41188e+06	1.28967e+06	10219.4	838000	1.97669e+06	921653	3.56426e+06	1.63736e+06	2.96388e+06	830241	1.79527e+06	2.0793e+06	1.20265e+06	1.93324e+06	3.08389e+06	1.36083e+06	758890	2.03968e+06	3.85251e+06	1.48024e+06
M243T78	N-Methyl-4-dimethylallyltryptophan	243.183	78.2	286.168	12.195	C17H22N2O2	[M-CO2+H]+				C20410	Biosynthesis of other secondary metabolites; Global and overview maps	75917-16-7		BioDeepDB	MSI_level1	pos	M243T78	1.75437e+06	2.51184e+06	2.5803e+06	2.15143e+06	2.10379e+06	2.60793e+06	1.78673e+06	2.30721e+06	2.56135e+06	2.68823e+06	M243T78	6.89715e+07	5.67336e+07	4.75548e+07	5.02101e+07	3.48953e+07	2.76134e+07	3.2849e+07	5.74387e+07	4.84925e+07	4.63128e+07	1.94253e+07	3.79158e+07	4.22471e+07	5.98664e+07	3.32323e+07	3.84118e+07	5.88327e+07	4.96693e+07	3.79915e+07	3.86755e+07
M317T206	Gibberellin A12 aldehyde	317.215	205.6	316.204	12.262	C20H28O3	[M+H]+	Lipids and lipid-like molecules	Prenol lipids	Diterpenoids	C06093	Chemical structure transformation maps; Global and overview maps; Metabolism of terpenoids and polyketides	19436-07-8	HMDB0039484	BioDeepDB	MSI_level1	pos	M317T206	1.43708e+06	1.36591e+06	1.52711e+06	2.14849e+06	2.41651e+06	6.12671e+06	6.21914e+06	2.26855e+06	2.71609e+06	859989	M317T206	1.73409e+07	9.29178e+06	6.52097e+06	1.19195e+06	1.06008e+07	9.28183e+06	1.17047e+07	1.71713e+07	1.46839e+07	1.52278e+07	1.19327e+07	1.43348e+07	1.28815e+07	1.87744e+07	1.20862e+07	1.45667e+07	1.80988e+07	1.76606e+07	1.14433e+07	1.49834e+07
M203T50_2	cis-Dihomoaconitic acid	203.053	49.9	202.048	12.373	C8H10O6	[M+H]+				C20581	Energy metabolism; Global and overview maps			BioDeepDB	MSI_level1	pos	M203T50_2	2.36174e+06	3.54128e+06	3.35069e+06	830210	1.90803e+06	2.84157e+06	3.16634e+06	2.99898e+06	182433	744772	M203T50_2	3.46372e+07	1.4006e+07	3.47001e+07	8.3008e+06	5.84532e+07	7.30015e+07	4.53214e+07	8.55168e+07	4.59571e+07	5.89858e+07	1.00393e+08	7.04713e+07	7.17075e+07	1.89358e+08	7.26823e+07	1.63258e+08	1.47003e+08	8.21307e+07	6.23458e+07	5.4931e+07
M184T35	Se-Methylselenocysteine	183.989	35.1	182.98	12.377	C4H9NO2Se	[M+H]+	Organic acids and derivatives	Carboxylic acids and derivatives	Amino acids, peptides, and analogues	C05689	Metabolism of other amino acids; Global and overview maps	26046-90-2	HMDB0004113	BioDeepDB	MSI_level1	pos	M184T35	3.49955e+06	1.97594e+06	1.20515e+06	2.3059e+06	2.67479e+06	2.91039e+06	1.65277e+06	1.27051e+06	2.80519e+06	1.77828e+06	M184T35	6.03512e+07	4.86304e+07	3.01884e+07	2.29264e+07	1.98533e+07	1.57056e+07	2.33285e+07	2.93927e+07	2.56867e+07	3.35424e+07	2.08087e+07	2.73099e+07	1.70447e+07	3.60089e+07	4.42425e+07	3.73248e+07	3.5674e+07	2.68353e+07	3.53755e+07	1.72585e+07
M152T40	4-Methyl-5-nitrocatechol	152.036	40.1	169.038	12.381	C7H7NO4	[M-H2O+H]+				C18315	Xenobiotics biodegradation and metabolism; Global and overview maps	68906-21-8		BioDeepDB	MSI_level1	pos	M152T40	1.01668e+06	1.20494e+06	125809	1.5734e+06	1.7229e+06	52798.4	66707.7	2.42368e+06	1.56761e+06	2.48527e+06	M152T40	6.99721e+07	7.49423e+07	6.50168e+07	4.70973e+07	3.81011e+07	3.82826e+07	4.52295e+07	3.98877e+07	3.94311e+07	4.82839e+07	3.86833e+07	4.26082e+07	4.03746e+07	5.26172e+07	5.0018e+07	4.62842e+07	4.62217e+07	5.08949e+07	5.2686e+07	5.25654e+07
M181T51	5-(dihydroxymethyl)-2-furoic acid	181.008	51.4	158.022	12.393	C6H6O5	[M+Na]+				C20901				BioDeepDB	MSI_level1	pos	M181T51	7.91612e+06	6.27811e+06	6.83119e+06	2.58227e+06	1.49589e+07	1.1519e+07	7.07024e+06	6.37482e+06	2.58915e+06	1.01494e+07	M181T51	1.82669e+07	1.49281e+07	1.11346e+07	1.03447e+07	891379	116016	1.24455e+06	1.84998e+06	938601	1.22991e+06	1.14635e+06	807945	586488	1.20657e+06	892023	279927	1.0747e+06	711988	1.10043e+06	1.58217e+06
M185T304	4-Sulfobenzoate	184.988	304.4	201.994	12.466	C7H6O5S	[M-H2O+H]+				C02236	Xenobiotics biodegradation and metabolism; Global and overview maps	636-78-2		BioDeepDB	MSI_level1	pos	M185T304	2.49213e+06	2.5383e+06	1.73877e+06	2.5156e+06	2.57612e+06	3.55715e+06	1.94675e+06	1.96319e+06	3.07199e+06	2.18342e+06	M185T304	2.68461e+07	7.61212e+06	8.29055e+07	9.49132e+06	2.55355e+07	2.21161e+06	3.79085e+06	4.01297e+07	1.63357e+07	7.33828e+06	3.88607e+06	4.53514e+06	2.56686e+07	3.66589e+07	9.09435e+06	2.09734e+07	1.58561e+08	3.93529e+07	5.06503e+07	7.22247e+06
M347T313	6-Thioinosine-5'-monophosphate	347.017	312.6	364.024	12.585	C10H13N4O7PS	[M-H2O+H]+	Nucleosides, nucleotides, and analogues	Purine nucleotides	Purine ribonucleotides	C04646	Xenobiotics biodegradation and metabolism	53-83-8	HMDB0060416	BioDeepDB	MSI_level1	pos	M347T313	2.35237e+06	1.88367e+06	3.38759e+06	1.3993e+06	219162	974258	1.81084e+06	2.27615e+06	1.68117e+06	2.23112e+06	M347T313	535949	1.88929e+06	6.01277e+06	4.89517e+06	5.18258e+06	3.55994e+07	1.61795e+06	4.28708e+07	3.69288e+07	3.80904e+06	5.72183e+07	2.33554e+07	3.24826e+07	4.84028e+07	1.71165e+07	2.1212e+06	4.06168e+07	5.6621e+06	6.5961e+06	5.09305e+06
M219T46	1-Hydroxypyrene	219.083	45.8	218.073	12.61	C16H10O	[M+H]+	Benzenoids	Pyrenes		C14519	Xenobiotics biodegradation and metabolism; Global and overview maps	5315-79-7	HMDB0013139	BioDeepDB	MSI_level1	pos	M219T46	8.34727e+06	7.40051e+06	5.62458e+06	6.38586e+06	5.95129e+06	7.3521e+06	6.89187e+06	6.78106e+06	5.42821e+06	7.69476e+06	M219T46	4.9389e+06	419388	146883	380684	3.81847e+06	2.44761e+06	5.07322e+06	4.94515e+06	8.05729e+06	7.89846e+06	4.29839e+06	9.73732e+06	3.62674e+06	8.34432e+06	6.39168e+06	6.91861e+06	5.95788e+06	3.93847e+06	8.37004e+06	4.08626e+06
M169T45	Pyridoxamine	169.095	45.2	168.09	12.712	C8H12N2O2	[M+H]+	Organoheterocyclic compounds	Pyridines and derivatives	Pyridoxamines	C00534	Metabolism of cofactors and vitamins; Global and overview maps; Digestive system	85-87-0	HMDB0001431	BioDeepDB	MSI_level1	pos	M169T45	2.0221e+06	150207	629629	1.00111e+07	4.46283e+06	789151	331599	7518.5	89498.4	536399	M169T45	3.92378e+06	3.85772e+06	3.02947e+06	2.82324e+06	1.63379e+06	1.75821e+06	1.75995e+06	2.83513e+06	3.29812e+06	2.96192e+06	2.13703e+06	4.69226e+06	3.89313e+06	2.00559e+06	3.79974e+06	3.47833e+06	2.95114e+06	4.0206e+06	3.18292e+06	2.34878e+06
M300T222	Protoemetine	300.2	221.8	317.199	13.009	C19H27NO3	[M-H2O+H]+				C11816	Chemical structure transformation maps; Biosynthesis of other secondary metabolites; Global and overview maps	549-91-7		BioDeepDB	MSI_level1	pos	M300T222	348973	1.26732e+06	689649	2.88866e+06	326243	202392	2.56973e+06	1.81455e+07	49999.1	54902.7	M300T222	7.06949e+07	651447	526203	1.10232e+07	4.66896e+07	3.83808e+07	5.25916e+07	7.46839e+07	6.53957e+07	6.40714e+07	4.63754e+07	6.87694e+07	6.07486e+07	8.30676e+07	5.48611e+07	6.36162e+07	8.38922e+07	7.24098e+07	6.02395e+07	7.95147e+07
M546T363_2	3-Hexaprenyl-4,5-Dihydroxybenzoic acid	546.376	362.8	562.402	13.024	C37H54O4	[M-NH3+H]+	Lipids and lipid-like molecules	Prenol lipids	Polyprenylphenols	C05200	Metabolism of cofactors and vitamins; Global and overview maps	63975-40-6	HMDB0001063	BioDeepDB	MSI_level1	pos	M546T363_2	1.84231e+07	5.6277e+06	1.10146e+07	4.93645e+06	5.93281e+06	6.12126e+06	4.50966e+06	6.59826e+06	5.69529e+06	1.31564e+07	M546T363_2	199669	4.01044e+06	1.65019e+07	7.66066e+07	4.96269e+06	1.01895e+08	7.5016e+06	6.77523e+06	6.32066e+06	4.37073e+06	5.59093e+06	4.22318e+06	278393	8.88902e+06	5.61249e+07	5.20909e+07	2.77714e+06	2.59898e+06	2.52948e+07	8.78752e+06
M275T312	14alpha-Methylsteroid	275.277	311.7	274.266	13.031	C20H34	[M+H]+				C21918				BioDeepDB	MSI_level1	pos	M275T312	2.95302e+06	269832	3.20692e+06	1.85786e+06	1.7954e+06	2.97186e+06	414000	1.15106e+06	3.91081e+06	1.78558e+06	M275T312	3.33373e+09	2.61359e+09	2.64092e+09	2.45531e+09	1.70212e+09	1.61097e+09	1.61332e+09	2.69525e+09	1.71197e+09	2.29895e+09	1.4751e+09	2.05903e+09	1.94785e+09	2.67962e+09	1.75202e+09	1.5269e+09	2.2203e+09	2.23795e+09	1.60279e+09	2.13416e+09
M163T114	(+)-Nicotine	163.125	113.9	162.116	13.065	C10H14N2	[M+H]+	Organoheterocyclic compounds	Pyridines and derivatives	Pyrrolidinylpyridines	C16150	Metabolism of cofactors and vitamins; Global and overview maps	22083-74-5	HMDB0243542	BioDeepDB	MSI_level1	pos	M163T114	1.42169e+06	1.60659e+06	1.53382e+06	564620	1.28657e+06	1.6881e+06	1.20139e+06	1.50191e+06	598811	905247	M163T114	6.51545e+07	7.85165e+07	9.08351e+07	3.08734e+07	5.32805e+07	1.86361e+08	2.17511e+07	2.3055e+07	3.25398e+07	7.10842e+07	1.40159e+07	7.08381e+07	1.43309e+07	2.98836e+08	1.52292e+07	4.95347e+07	1.47866e+07	1.27809e+07	7.32929e+07	1.03388e+07
M199T33	2-dehydro-3,6-dideoxy-6-sulfo-D-gluconic acid	199.03	33.1	242.01	13.142	C6H10O8S	[M-CO2+H]+				C21180				BioDeepDB	MSI_level1	pos	M199T33	6.80548e+06	6.08974e+06	5.56243e+06	5.36595e+06	4.23418e+06	6.71534e+06	3.5687e+06	4.5011e+06	3.61279e+06	4.19372e+06	M199T33	3.42657e+06	2.02179e+06	1.08377e+06	1.28387e+06	1.04155e+06	707834	834679	880299	383675	641862	566621	639978	524238	550286	499025	555945	600317	543171	416981	246880
M288T362	3beta-Hydroxy-4,4-dimethylsteroid	288.253	362	304.277	13.28	C21H36O	[M-NH3+H]+				C22103				BioDeepDB	MSI_level1	pos	M288T362	2.12184e+06	2.17038e+06	2.71335e+06	3.74732e+06	2.74927e+06	3.62133e+06	2.86905e+06	2.63998e+06	3.31215e+06	2.98035e+06	M288T362	4.49146e+07	4.37882e+07	3.93879e+07	7.87335e+07	2.8193e+07	2.16328e+07	2.43116e+07	3.51408e+07	2.92347e+07	3.60593e+07	2.45744e+07	3.84421e+07	2.95235e+07	3.41579e+07	3.26027e+07	3.74556e+07	4.32312e+07	4.18286e+07	3.75489e+07	2.25026e+07
M186T41	Hydroxypyruvaldehyde phosphate	186.019	40.7	167.982	13.432	C3H5O6P	[M+NH4]+				C16849		39217-31-7		BioDeepDB	MSI_level1	pos	M186T41	7.795e+06	1.00273e+07	9.04749e+06	1.22377e+07	1.52082e+07	1.0373e+07	8.47206e+06	1.08052e+07	7.77639e+06	1.11651e+07	M186T41	1.94257e+07	1.71559e+07	1.43564e+07	1.35989e+07	1.2082e+07	1.20226e+07	1.29328e+07	1.49124e+07	1.31931e+07	1.68974e+07	1.47462e+07	1.62599e+07	1.4149e+07	2.08706e+07	1.55326e+07	1.55765e+07	1.65428e+07	1.6998e+07	1.82943e+07	1.43145e+07
M449T353	omega-Hydroxyphylloquinone	449.348	353	466.345	13.825	C31H46O3	[M-H2O+H]+				C20806				BioDeepDB	MSI_level1	pos	M449T353	3.49262e+06	3.50888e+06	3.78529e+06	5.35614e+06	4.80982e+06	5.91129e+06	5.7405e+06	3.76917e+06	4.02379e+06	3.63122e+06	M449T353	8.43422e+07	4.41709e+07	1.42325e+07	1.88333e+07	1.07637e+07	1.15086e+07	1.23318e+07	1.33901e+07	1.13666e+07	1.59547e+07	1.42393e+07	1.37555e+07	9.21101e+06	1.32341e+07	1.11999e+07	1.0009e+07	9.64809e+06	1.44581e+07	1.19426e+07	8.44798e+06
M167T41	1-deoxy-L-glycero-tetrulose 4-phosphate	167.013	40.9	184.014	14.455	C4H9O6P	[M-H2O+H]+	Organic acids and derivatives	Organic phosphoric acids and derivatives	Phosphate esters	C15556	Metabolism of cofactors and vitamins; Global and overview maps	114155-98-5	HMDB0304013	BioDeepDB	MSI_level1	pos	M167T41	6.34797e+06	7.22497e+06	4.70655e+06	9.47393e+06	5.33056e+06	5.01702e+06	2.59939e+06	4.05535e+06	1.15841e+06	4.38504e+06	M167T41	9.3199e+08	7.5462e+08	5.68851e+08	5.72742e+08	4.78819e+08	4.88976e+08	5.35881e+08	5.63354e+08	4.82027e+08	6.36003e+08	4.94597e+08	5.7148e+08	5.07796e+08	7.56531e+08	6.04405e+08	5.56408e+08	6.11082e+08	6.13519e+08	6.82327e+08	5.32527e+08
M293T233	3-O-Caffeoylshikimic acid	293.098	232.8	336.085	14.534	C16H16O8	[M-CO2+H]+	Phenylpropanoids and polyketides	Cinnamic acids and derivatives	Hydroxycinnamic acids and derivatives	C10434	Biosynthesis of other secondary metabolites; Global and overview maps	73263-62-4	HMDB0033999	BioDeepDB	MSI_level1	pos	M293T233	2.79501e+06	818374	3.47708e+06	3.47943e+06	3.20226e+06	2.96597e+06	2.89486e+06	4.22135e+06	2.37174e+06	4.90209e+06	M293T233	3.62529e+09	5.61506e+07	1.42734e+08	3.63503e+09	7.93028e+09	1.06235e+10	1.28517e+10	9.71478e+09	1.35004e+10	8.85573e+09	1.97761e+10	1.7946e+10	1.21271e+10	8.06544e+09	1.43915e+10	1.32005e+10	8.94792e+09	1.26166e+10	1.47818e+10	1.26593e+10
M169T49	6-Imino-5-oxocyclohexa-1,3-dienecarboxylate	169.058	48.5	151.027	14.595	C7H5NO3	[M+NH4]+				C04584				BioDeepDB	MSI_level1	pos	M169T49	2.88975e+06	4.53398e+06	5.19649e+06	4.6618e+06	5.73168e+06	7.98475e+06	6.60195e+06	5.0044e+06	1.26644e+07	8.24404e+06	M169T49	3.7969e+07	2.79686e+07	1.98229e+07	2.241e+07	1.70721e+07	1.26635e+07	1.63439e+07	1.33451e+07	1.77253e+07	2.42494e+07	1.53376e+07	2.61657e+07	1.68439e+07	3.66145e+07	2.42952e+07	2.73576e+07	2.26303e+07	1.7502e+07	2.89644e+07	1.87124e+07
M523T352	Mycinamicin VIII	523.366	351.6	505.34	14.608	C29H47NO6	[M+NH4]+				C15684				BioDeepDB	MSI_level1	pos	M523T352	7.66849e+06	4.17507e+06	7.20482e+06	8.0451e+06	6.9732e+06	3.40372e+06	3.93038e+06	7.89285e+06	6.39751e+06	6.42433e+06	M523T352	92817.4	6.20608e+08	2.64008e+08	6.98577e+08	9.70596e+08	6.81833e+08	5.21742e+08	6.60879e+08	4.27807e+08	6.74694e+08	4.38849e+08	2.81196e+08	4.95421e+08	4.84195e+08	4.63562e+08	7.12915e+08	6.8685e+08	4.35185e+08	3.87142e+08	5.3277e+08
M429T388	4alpha-hydroxymethyl-ergosta-7,24(241)-dien-3beta-ol	429.379	388.1	428.365	14.702	C29H48O2	[M+H]+				C22117				BioDeepDB	MSI_level1	pos	M429T388	1.22035e+06	514285	2.07612e+06	741337	639135	1.46069e+06	210504	414922	286255	864284	M429T388	1.93335e+08	3.65097e+07	2.7366e+07	1.78518e+07	6.40034e+06	7.96846e+06	1.25428e+07	7.92868e+06	5.25956e+06	8.54596e+06	1.02135e+07	8.2684e+06	5.34346e+06	7.61988e+06	1.17881e+07	5.05647e+06	5.04393e+06	1.06524e+07	1.18786e+07	1.1696e+07
M521T385_1	Neurosporaxanthin	521.331	385.1	498.35	14.736	C35H46O2	[M+Na]+				C08607	Global and overview maps; Metabolism of terpenoids and polyketides	2468-88-4		BioDeepDB	MSI_level1	pos	M521T385_1	2.19588e+06	1.92836e+06	1.71544e+06	1.9464e+06	1.95974e+06	1.66526e+06	2.93975e+06	1.71767e+06	5.80058e+06	1.72204e+06	M521T385_1	8.16586e+07	1.80179e+07	9.54704e+06	1.02692e+08	7.69973e+07	3.23437e+07	1.28236e+08	1.24531e+07	9.30626e+07	1.21923e+08	1.0556e+07	9.12931e+07	1.40747e+07	4.28815e+07	8.63408e+07	1.63653e+07	4.45861e+07	5.12374e+07	7.58975e+07	1.98527e+08
M239T86	Pentaethylene glycol	239.149	85.9	238.142	0.032	C10H22O6	[M+H]+						4792-15-8		MoNA	MSI_level2	pos	M239T86	3.2264e+06	2.15866e+06	577857	3.06135e+06	2.27677e+06	3.18492e+06	3.07291e+06	2.08462e+07	8.63942e+06	2.3563e+07	M239T86	1.38199e+07	1.28497e+07	1.30119e+07	1.19382e+07	8.29901e+06	6.61405e+06	7.73949e+06	6.64401e+06	8.05869e+06	7.6524e+06	5.49063e+06	8.04629e+06	7.86611e+06	1.01923e+07	5.4662e+06	5.91578e+06	2.93134e+07	8.83156e+06	7.1081e+06	7.91805e+06
M244T301	N-Undecanoylglycine	244.191	301.5	243.183	0.043	C13H25NO3	[M+H]+	Organic acids and derivatives	Carboxylic acids and derivatives	Amino acids, peptides, and analogues			83871-09-4	HMDB0013286	mzCloud	MSI_level2	pos	M244T301	549313	3.66038e+06	1.74777e+06	1.74314e+06	679689	415805	878456	3.21155e+06	87465.2	71059.8	M244T301	6.51045e+07	6.60085e+07	3.77349e+07	4.42321e+07	3.19636e+07	1.22257e+08	3.35635e+07	3.78665e+07	3.54915e+07	3.6958e+07	3.72429e+07	4.04683e+07	3.99082e+07	4.26458e+07	5.60634e+07	3.5976e+07	4.92803e+07	4.66168e+07	4.25851e+07	3.62066e+07
M363T46_1	6-Oxo-2-hydroxy-7-(4-chlorophenyl)-3,8,8-trichloroocta-2E,4E,7E-trienoate	362.914	46	379.918	0.055	C14H8Cl4O4	[M-H2O+H]+				C06645	Xenobiotics biodegradation and metabolism; Global and overview maps			mzCloud	MSI_level2	pos	M363T46_1	5.16965e+06	3.93591e+06	2.48109e+06	4.49943e+06	2.66921e+06	2.47668e+06	3.18732e+06	1.08533e+07	848349	1.21956e+06	M363T46_1	2.19903e+07	9.70694e+06	7.91438e+06	4.81715e+06	9.95169e+06	4.06986e+06	4.79841e+06	1.38844e+07	1.11636e+07	8.94332e+07	4.87034e+07	4.48984e+06	6.57903e+07	2.4659e+07	5.38368e+06	5.21482e+06	6.35089e+06	5.45147e+06	7.93684e+07	1.38124e+07
M214T326	N,N-Dimethyldodecylamine	214.253	326.4	213.246	0.061	C14H31N	[M+H]+	Organic nitrogen compounds	Organonitrogen compounds	Amines			112-18-5	HMDB0255262	HMDB	MSI_level2	pos	M214T326	5.46363e+06	5.22507e+06	5.66034e+06	5.49967e+06	6.53303e+06	5.4882e+06	5.3415e+06	5.42859e+06	5.06271e+06	5.43593e+06	M214T326	4.80612e+07	4.49713e+07	3.41924e+07	2.38978e+07	1.87389e+07	2.28726e+07	2.66604e+07	3.01656e+07	3.14661e+07	3.52813e+07	3.01386e+07	2.2545e+07	1.67429e+07	4.7198e+07	2.37087e+07	2.68434e+07	2.43342e+07	3.75147e+07	4.39143e+07	2.5884e+07
M585T107_2	Benzoylpaeoniflorin	585.197	107.1	584.189	0.075	C30H32O12	[M+H]+	Lipids and lipid-like molecules	Prenol lipids	Terpene glycosides			38642-49-8		mzCloud	MSI_level2	pos	M585T107_2	2.4637e+06	2.08898e+06	2.85367e+06	4.07442e+06	3.13722e+06	3.51689e+06	3.20488e+06	3.08324e+06	4.10145e+06	3.02774e+06	M585T107_2	1.70592e+07	18533.7	2.63153e+06	2.59273e+06	5.34617e+06	6.92783e+06	1.78481e+07	7.57247e+06	7.43619e+06	1.19651e+07	1.4371e+07	3.13731e+07	2.20788e+07	546369	1.96634e+07	1.52738e+07	2.42516e+06	9.99919e+06	1.21567e+07	2.82596e+07
M484T384	Glycocholic acid (hydrate)	484.327	384.3	483.32	0.129	C26H45NO7	[M+H]+						1192657-83-2		mzCloud	MSI_level2	pos	M484T384	312918	174397	478180	403605	418772	1.2973e+06	250277	555778	591903	209644	M484T384	322266	1.14775e+06	901946	5.01724e+06	1.33623e+06	7.69817e+06	899726	3.90319e+06	878502	2.44916e+06	1.6972e+06	1.79429e+06	2.91966e+06	5.79506e+06	1.06643e+06	5.30034e+06	1.32086e+07	834718	1.11234e+07	4.27398e+06
M785T390	MePC(40_9)	784.6	390.3	827.583	0.135	C49H82NO7P	[M-CO2+H]+								mzCloud	MSI_level2	pos	M785T390	4.12543e+06	4.78708e+06	4.89301e+06	5.2181e+06	4.26988e+06	4.4572e+06	4.77868e+06	8.26288e+06	4.90941e+06	4.30845e+06	M785T390	6.96641e+06	6.58744e+06	4.39315e+06	9.37438e+06	1.00702e+07	4.47951e+06	5.10864e+06	8.99074e+06	1.08657e+08	1.62885e+07	1.62015e+06	1.50545e+07	1.58814e+06	8.98333e+06	1.60605e+07	1.71293e+07	9.44059e+07	2.05005e+07	7.68753e+07	1.01678e+07
M785T388	PC 40_9	784.564	388	827.546	0.156	C48H78NO8P	[M-CO2+H]+								mzCloud	MSI_level2	pos	M785T388	3.41436e+06	5.38498e+06	4.56104e+06	4.94217e+06	2.48217e+06	5.21525e+06	3.67313e+06	3.12453e+06	5.65277e+06	4.01532e+06	M785T388	1.27414e+07	6.08317e+06	8.44558e+06	7.95677e+06	2.37329e+07	1.44173e+07	9.31845e+06	1.18697e+07	1.3351e+08	5.38028e+07	2.48328e+07	1.38706e+08	2.38639e+07	6.73688e+07	3.01777e+07	3.04417e+07	1.05214e+08	2.58173e+07	1.8723e+08	3.49294e+06
M223T334	(E)-1-Propenyl 1-(propylthio)propyl disulfide	223.064	334.2	222.057	0.158	C9H18S3	[M+H]+	Organosulfur compounds	Organic disulfides				137363-95-2	HMDB0033072	mzCloud	MSI_level2	pos	M223T334	741686	1.22571e+06	236363	1.80439e+06	266704	385681	884900	1.96546e+06	1.37546e+06	2.06011e+06	M223T334	1.11241e+07	1.99347e+06	1.3214e+07	1.42293e+07	5.1209e+06	6.60765e+06	4.96753e+06	1.0507e+07	1.44432e+07	9.65522e+06	6.29793e+06	1.23593e+07	8.00421e+06	5.7617e+06	6.02337e+06	1.64968e+07	8.74315e+06	1.42092e+07	1.1065e+07	4.04317e+06
M195T373	coniferyl methyl ether	195.102	373.2	194.094	0.175	C11H14O3	[M+H]+						63644-71-3		mzCloud	MSI_level2	pos	M195T373	5597.63	27224.6	40832	11535.6	11575.4	18798	15724.8	26567.6	19111.3	36109.2	M195T373	6.09047e+07	3.39226e+07	3.07893e+07	1.7806e+07	2.40398e+07	2.70401e+07	3.36347e+07	2.59413e+07	2.64734e+07	4.00045e+07	3.08234e+07	3.28371e+07	3.03106e+07	3.40299e+07	2.32965e+07	2.28108e+07	2.9808e+07	2.16839e+07	2.49711e+07	1.93727e+07
M200T322	N-Methyldodecylamine	200.237	321.8	199.23	0.181	C13H29N	[M+H]+						7311-30-0		MoNA	MSI_level2	pos	M200T322	4.25133e+06	4.72576e+06	3.04387e+06	4.96023e+06	5.31128e+06	2.47427e+06	3.39835e+06	2.45555e+06	1.98504e+06	2.76108e+06	M200T322	1.20576e+08	1.0326e+08	9.66436e+07	8.36474e+07	5.17052e+07	5.78663e+07	6.38309e+07	9.13448e+07	7.87595e+07	8.91104e+07	6.73274e+07	7.6858e+07	7.01922e+07	1.03529e+08	6.86431e+07	7.45467e+07	8.64372e+07	9.06606e+07	7.78668e+07	7.127e+07
M610T448	Malvidin 3-glucoside-4-vinylphenol	610.168	448.3	609.161	0.189	C31H29O13	[M+H]+	Phenylpropanoids and polyketides	Flavonoids	Biflavonoids and polyflavonoids			388089-39-2	HMDB0031968	mzCloud	MSI_level2	pos	M610T448	1.38565e+06	633152	1.4456e+06	4.00677e+06	2.33188e+06	3.80567e+06	2.04813e+06	3.7721e+06	330620	4.18013e+06	M610T448	1.48886e+06	3.65743e+06	3.82335e+06	3.16454e+06	4.3491e+06	3.79904e+06	497573	1.48462e+06	3.40535e+06	284325	4.23088e+06	3.92578e+06	4.67394e+06	1.36828e+06	2.83462e+06	9.28704e+06	344896	3.50582e+06	938975	372627
M370T334	CarE(14_1)	370.295	334.5	369.288	0.189	C21H39NO4	[M+H]+								mzCloud	MSI_level2	pos	M370T334	2.02671e+06	1.25609e+06	1.73637e+06	4.62118e+06	965365	522334	2.50751e+06	919112	566638	403227	M370T334	5.22288e+07	6.80156e+07	5.7829e+07	2.61315e+07	4.19726e+06	1.39364e+07	1.01211e+08	4.10008e+07	3.27127e+07	3.18747e+07	2.05968e+07	2.23277e+07	915438	2.41595e+07	8.57161e+06	5.28262e+06	7.2453e+06	2.99345e+07	9.09246e+07	4.51831e+07
M163T327	4-(Butoxymethyl)phenol	163.112	327.4	180.115	0.215	C11H16O2	[M-H2O+H]+	Benzenoids	Benzene and substituted derivatives	Benzylethers			57726-27-9	HMDB0039957	mzCloud	MSI_level2	pos	M163T327	2.61882e+06	7.13282e+06	3.66627e+06	3.19751e+06	4.81457e+06	2.16993e+06	2.07545e+06	1.67211e+07	3.54357e+06	1.07216e+06	M163T327	1.27373e+08	1.07481e+08	7.1538e+07	7.48246e+07	5.73734e+07	6.22703e+07	5.87572e+07	8.51213e+07	6.65446e+07	9.40814e+07	7.43558e+07	7.96111e+07	6.50699e+07	1.02402e+08	8.80664e+07	8.79885e+07	6.54743e+07	5.75658e+07	8.22221e+07	7.85481e+07
M271T48	8-Quinolinol, 5,7-dichloro-2-((dimethylamino)methyl)-	271.04	48.1	270.033	0.219	C12H12Cl2N2O	[M+H]+	Organoheterocyclic compounds	Quinolines and derivatives	Haloquinolines			1123760-88-2	HMDB0256151	mzCloud	MSI_level2	pos	M271T48	6.12544e+06	6.08801e+06	4.63626e+06	6.10966e+06	6.45176e+06	6.21829e+06	6.16305e+06	6.12405e+06	6.4829e+06	5.62256e+06	M271T48	8.88229e+06	4.66552e+06	7.13125e+06	2.32838e+06	1.31318e+07	1.78252e+07	9.28979e+06	2.15088e+07	1.17139e+07	1.51495e+07	2.17191e+07	1.513e+07	1.48106e+07	5.03875e+07	1.43472e+07	3.2253e+07	3.34973e+07	1.89524e+07	1.25623e+07	1.21868e+07
M202T201	Aminoundecanoic acid	202.18	200.9	201.173	0.229	C11H23NO2	[M+H]+				C19325		2432-99-7		Metlin	MSI_level2	pos	M202T201	1.12129e+07	6.46155e+06	8.38401e+06	5.47184e+06	5.50159e+06	9.15234e+06	1.21084e+07	8.7952e+06	4.6597e+06	6.6951e+06	M202T201	1.05563e+07	515413	453448	1.00261e+06	7.48206e+06	5.70825e+06	6.28622e+06	1.00724e+07	8.1301e+06	1.01761e+07	7.11486e+06	7.72618e+06	7.79205e+06	9.59685e+06	7.04567e+06	1.15703e+07	9.98383e+06	1.08796e+07	7.9335e+06	8.40422e+06
M344T324	Lauroylcarnitine	344.28	324.4	343.272	0.231	C19H37NO4	[M+H]+						25518-54-1		Metlin	MSI_level2	pos	M344T324	6.33471e+06	5.69367e+06	5.33186e+06	6.09124e+06	5.86017e+06	5.07504e+06	5.0514e+06	4.68544e+06	4.92576e+06	4.59321e+06	M344T324	2.90116e+07	4.32936e+07	2.69399e+07	1.12834e+07	7.20902e+06	6.09135e+06	5.03409e+07	2.49246e+07	1.76957e+07	2.19795e+07	1.10563e+07	1.20644e+07	149095	1.21024e+07	6.59016e+06	1.96383e+06	2.00488e+06	1.75832e+07	5.34427e+07	1.79205e+07
M432T253	FT-0665929	432.249	253	414.215	0.263	C23H30N2O5	[M+NH4]+				C01091	Biosynthesis of other secondary metabolites; Global and overview maps	3633-92-9		mzCloud	MSI_level2	pos	M432T253	2.46097e+06	3.036e+06	955216	1.02627e+07	792730	3.70504e+06	4.443e+06	3.02922e+06	6.54922e+06	2.46273e+06	M432T253	50646.3	8773.15	235742	472730	294908	192674	286748	379095	325829	401880	245003	267109	415522	306033	426310	337202	431656	407356	395151	370732
M195T266	Caffeine	195.088	265.8	194.08	0.264	C8H10N4O2	[M+H]+	Organoheterocyclic compounds	Imidazopyrimidines	Purines and purine derivatives	C07481	Chemical structure transformation maps; Biosynthesis of other secondary metabolites; Global and overview maps	58-08-2	HMDB0001847	Metlin	MSI_level2	pos	M195T266	7.91946e+06	8.65084e+06	7.96426e+06	1.05608e+07	8.5292e+06	1.12815e+07	9.72126e+06	1.22231e+07	1.42494e+07	1.27903e+07	M195T266	1.02279e+06	1.84862e+06	1.17314e+06	1.97456e+06	3.10424e+06	744436	612731	697589	573410	1.40416e+06	1.03425e+06	2.92872e+06	3.62957e+06	2.97725e+06	848354	3.29586e+06	817748	2.58866e+06	2.9854e+06	2.16688e+06
M510T384_2	2-hexadecanoyl-3-O-beta-D-galactosyl-sn-glycerol	510.363	384.1	492.33	0.277	C25H48O9	[M+NH4]+						157086-68-5		mzCloud	MSI_level2	pos	M510T384_2	4.50026e+06	3.22222e+06	2.3003e+06	2.76822e+06	2.62141e+06	3.07796e+06	2.34332e+06	3.4251e+06	3.00346e+06	3.58074e+06	M510T384_2	284807	2.23269e+08	4.32831e+07	1.36748e+08	2.11536e+08	6.46836e+07	1.7526e+08	1.19435e+08	1.05092e+08	2.01394e+08	1.02307e+08	7.32747e+07	2.10689e+08	1.2877e+08	6.14621e+07	1.06031e+08	1.54242e+08	8.65581e+07	6.64526e+07	7.78008e+07
M260T247	Hexanoylcarnitine	260.186	247	259.178	0.287	C13H25NO4	[M+H]+						6418-78-6		MoNA	MSI_level2	pos	M260T247	3.14438e+06	5.00403e+06	5.54834e+06	5.12715e+06	6.0597e+06	9.23692e+06	6.05962e+06	6.15731e+06	1.33339e+07	8.71717e+06	M260T247	9.99862e+06	1.15655e+07	1.102e+07	8.38076e+06	6.91916e+06	7.52813e+06	2.83324e+07	1.37039e+07	1.07381e+07	2.19739e+07	7.65793e+06	8.60427e+06	2.58555e+06	1.40866e+07	5.31603e+06	5.11477e+06	5.90597e+06	1.19688e+07	3.8907e+07	6.81913e+06
M463T65_1	Rimonabant	463.086	64.8	462.078	0.296	C22H21Cl3N4O	[M+H]+	Organoheterocyclic compounds	Azoles	Pyrazoles	C14319	Skeleton-based classification	168273-06-1	HMDB0015623	mzCloud	MSI_level2	pos	M463T65_1	4.54133e+06	3.64553e+06	4.80942e+06	5.91408e+06	7.09744e+06	4.68601e+06	4.76776e+06	4.72358e+06	5.70864e+06	6.01484e+06	M463T65_1	1.17432e+07	1.18453e+07	1.17081e+07	3.51529e+06	2.67747e+06	4.49662e+06	3.53765e+06	3.83847e+06	4.00315e+06	3.33675e+06	2.23786e+06	8.02589e+06	3.31343e+06	1.56653e+06	4.81532e+06	7.76368e+06	4.31692e+06	4.19952e+06	5.9589e+06	2.67969e+06
M304T325	Sphingosine (t17_0)	304.285	324.8	303.277	0.31	C17H37NO3	[M+H]+								mzCloud	MSI_level2	pos	M304T325	775977	2.90765e+06	3.88899e+06	3.24728e+06	832278	979232	2.13337e+06	5.41335e+06	4.21967e+06	3.23684e+06	M304T325	1.56853e+08	1.39854e+08	1.25131e+08	1.70863e+08	8.70897e+07	7.35164e+07	8.14698e+07	1.21226e+08	1.03507e+08	1.223e+08	8.45673e+07	1.13424e+08	9.52373e+07	1.34498e+08	1.02287e+08	1.50158e+08	1.45933e+08	1.48524e+08	1.36294e+08	8.39012e+07
M296T395	Octadecatrienoic acid	296.258	394.6	278.225	0.315	C18H30O2	[M+NH4]+	Lipids and lipid-like molecules	Fatty Acyls	Lineolic acids and derivatives				HMDB0255900	mzCloud	MSI_level2	pos	M296T395	5.35777e+06	3.5292e+06	3.51185e+06	4.33353e+06	3.95485e+06	3.61362e+06	4.66349e+06	5.94643e+06	2.81409e+06	3.96216e+06	M296T395	2.44974e+07	1.33658e+07	1.46421e+07	6.15811e+06	109629	5.99394e+06	43590.1	147150	120699	4.13052e+06	2.67126e+06	109936	2.33425e+06	3.05893e+06	135949	32647.7	4.07145e+06	4.21527e+06	235317	118974
M214T233	Chlorpropham	214.063	232.8	213.056	0.333	C10H12ClNO2	[M+H]+	Benzenoids	Benzene and substituted derivatives	Phenylcarbamic acid esters	C14506		101-21-3	HMDB0250135	HMDB	MSI_level2	pos	M214T233	1.40575e+07	7.6431e+06	7.36005e+06	6.43565e+06	2.52228e+06	2.41593e+06	1.00116e+07	9.17768e+06	8.91029e+06	1.11446e+07	M214T233	5.81763e+07	206260	211236	3.47145e+07	3.05468e+07	3.18435e+07	3.43502e+07	3.90335e+07	3.42122e+07	4.0839e+07	3.72558e+07	4.04959e+07	3.76486e+07	5.23288e+07	4.21545e+07	4.29213e+07	4.54329e+07	4.32024e+07	4.67149e+07	4.31345e+07
M356T324	Tridec-7-enoylcarnitine	356.279	323.5	355.272	0.339	C20H37NO4	[M+H]+	Lipids and lipid-like molecules	Fatty Acyls	Fatty acid esters				HMDB0241317	mzCloud	MSI_level2	pos	M356T324	1.05256e+07	8.60646e+06	7.52522e+06	8.70954e+06	8.7666e+06	3.95261e+06	7.87705e+06	7.14336e+06	5.40826e+06	6.9738e+06	M356T324	740117	3.31111e+07	2.58385e+07	926798	111792	8.71839e+06	1.55557e+07	1.34285e+07	3.09748e+06	2.50388e+07	3.79317e+06	4.82233e+06	63843	531819	7.79292e+06	3.0077e+06	260371	8.0107e+06	1.45962e+07	3.95514e+06
M317T46	Tanshinone IIA	317.115	46.3	294.126	0.342	C19H18O3	[M+Na]+						568-72-9		MoNA	MSI_level2	pos	M317T46	610847	241534	222982	219448	177873	273498	234164	386677	233363	420149	M317T46	1.34576e+07	1.55354e+07	9.29223e+06	5.46523e+06	4.53019e+06	5.32738e+06	4.69312e+06	5.20866e+06	4.36438e+06	3.98183e+06	5.2467e+06	5.17241e+06	3.94469e+06	4.05866e+06	5.10032e+06	5.12688e+06	4.67942e+06	5.81442e+06	5.02641e+06	4.4717e+06
M101T392	2,4-Diaminobutyric acid	101.071	391.7	118.074	0.35	C4H10N2O2	[M-H2O+H]+	Organic acids and derivatives	Carboxylic acids and derivatives	Amino acids, peptides, and analogues	C03283	Amino acid metabolism; Global and overview maps	1758-80-1	HMDB0006284	HMDB	MSI_level2	pos	M101T392	13290.3	51293.2	55307.4	680748	639024	645374	500534	2.72458e+06	47843.1	4.16826e+06	M101T392	1.17493e+07	9.08072e+06	3.26997e+07	5.52342e+06	1.53054e+07	1.66602e+07	4.57505e+06	1.49813e+07	1.69148e+07	5.7015e+06	4.88433e+06	3.55745e+07	2.45113e+07	6.59917e+06	1.44806e+07	5.35323e+06	5.618e+06	1.35087e+07	3.32537e+07	5.06287e+06
M779T46_3	Ethylene diamine tetra (methylene phosphonic acid)	778.851	45.8	755.862	0.356	C6H24N2O24P8	[M+Na]+	Organic acids and derivatives	Organic phosphonic acids and derivatives	Bisphosphonates				HMDB0257939	mzCloud	MSI_level2	pos	M779T46_3	3.4376e+06	3.07425e+06	3.28011e+06	3.04624e+06	3.92351e+06	3.27598e+06	2.94143e+06	4.131e+06	3.23749e+06	3.15681e+06	M779T46_3	6.23916e+06	129891	103406	1.90433e+06	1.75597e+06	853903	3.5023e+06	2.9127e+06	1.60057e+06	7.39908e+06	1.90347e+06	2.95465e+06	3.88886e+06	1.06635e+07	3.83344e+06	4.13355e+06	3.35932e+06	2.67217e+06	2.71319e+06	4.47723e+06
M174T264	(+)-Neomenthol	174.185	264.1	156.151	0.388	C10H20O	[M+NH4]+	Lipids and lipid-like molecules	Prenol lipids	Monoterpenoids	C00553	Global and overview maps; Metabolism of terpenoids and polyketides	2216-52-6		mzCloud	MSI_level2	pos	M174T264	4.86855e+06	3.00734e+06	3.05743e+06	2.90147e+06	3.04782e+06	3.03588e+06	3.20087e+06	3.24613e+06	3.24747e+06	3.36443e+06	M174T264	2.21452e+06	8506.89	1.38523e+06	2.41654e+06	1.24245e+06	299954	850876	1.53466e+06	324192	1.34363e+06	1.08945e+06	1.40912e+06	1.29128e+06	1.05114e+06	2.14726e+06	8.62835e+06	5.00745e+06	1.82535e+06	1.45516e+06	1.93661e+06
M158T53	2,2,6,6-Tetramethyl-4-piperidinol	158.154	52.6	157.147	0.425	C9H19NO	[M+H]+	Organoheterocyclic compounds	Piperidines					HMDB0245344	mzCloud	MSI_level2	pos	M158T53	5.93934e+06	1.17737e+07	7.29146e+06	4.14897e+06	3.41602e+06	3.97745e+06	1.45824e+07	1.76055e+07	2.8582e+06	2.37094e+06	M158T53	1.10964e+07	1.03101e+07	9.99695e+06	1.07244e+07	7.50357e+06	7.82062e+06	6.21202e+06	1.36552e+07	9.40821e+06	5.89416e+06	6.07315e+06	8.41847e+06	1.25245e+07	1.71732e+07	7.63231e+06	1.12294e+07	1.65659e+07	1.32551e+07	8.65799e+06	9.99715e+06
M202T68_1	Dimethylguanidino valeric acid	202.119	67.6	201.111	0.433	C8H15N3O3	[M+H]+	Organic acids and derivatives	Keto acids and derivatives	Short-chain keto acids and derivatives			107347-90-0	HMDB0240212	mzCloud	MSI_level2	pos	M202T68_1	1.10565e+07	1.15337e+07	1.06659e+07	1.59894e+07	1.5552e+07	1.02244e+07	1.12638e+07	1.34927e+07	9.79146e+06	1.21971e+07	M202T68_1	2.95933e+06	3.53291e+06	796053	4.999e+06	1.26403e+06	1.39727e+06	509405	731540	897643	6.15277e+06	502637	1.27666e+06	370277	2.88857e+06	746330	513266	878714	596980	603399	3.26367e+06
M530T430_2	Chenodeoxycholylhistidine	530.359	430.4	529.352	0.433	C30H47N3O5	[M+H]+	Lipids and lipid-like molecules	Steroids and steroid derivatives	Bile acids, alcohols and derivatives				HMDB0242410	mzCloud	MSI_level2	pos	M530T430_2	3.10979e+07	7.70847e+06	1.49253e+07	1.71117e+06	2.36612e+06	51357.6	8.85538e+06	2.32161e+07	1.31173e+06	3.86748e+06	M530T430_2	6.58572e+06	2.80096e+06	2.32241e+06	866027	646065	957226	724501	2.91155e+06	1.58123e+06	1.19554e+06	1.11101e+06	2.82648e+06	1.71245e+06	1.88973e+06	1.1219e+06	2.47934e+06	1.90474e+06	1.66145e+06	1.3128e+06	1.90978e+06
M251T261	Tetrapropylene glycol	251.185	260.8	250.178	0.434	C12H26O5	[M+H]+						24800-25-7		mzCloud	MSI_level2	pos	M251T261	1.60566e+06	3.48252e+06	3.88036e+06	4.23813e+06	5.7253e+06	4.0379e+06	3.3663e+06	5.82401e+06	7.28051e+06	5.94733e+06	M251T261	2.00846e+07	68781.3	93956	9.52841e+06	7.86216e+06	8.59159e+06	7.64458e+06	8.42026e+06	6.2984e+06	9.19971e+06	6.92086e+06	1.00463e+07	8.90284e+06	7.49668e+06	1.23919e+07	8.52113e+06	1.04542e+07	7.35037e+06	9.57553e+06	7.89022e+06
M177T33	Alanylserine	177.087	33.4	176.08	0.45	C6H12N2O4	[M+H]+	Organic acids and derivatives	Carboxylic acids and derivatives	Amino acids, peptides, and analogues	C19719	Drug resistance: antimicrobial	3062-19-9	HMDB0028696	mzCloud	MSI_level2	pos	M177T33	1.17834e+06	2.07352e+06	2.19579e+06	1.5809e+06	721565	2.06297e+06	737327	2.08778e+06	2.40753e+06	2.26088e+06	M177T33	593406	558683	399577	1.44357e+06	1.03133e+06	1.96582e+06	2.74754e+06	2.85402e+06	2.04488e+06	3.28069e+06	1.78715e+06	3.36514e+06	2.99554e+06	4.1793e+06	1.70554e+06	3.04071e+06	3.28201e+06	2.68266e+06	3.14153e+06	2.8217e+06
M228T326	2-Propenyl cyclohexanebutanoate	228.196	325.8	210.162	0.453	C13H22O2	[M+NH4]+	Lipids and lipid-like molecules	Fatty Acyls	Fatty acid esters			7493-65-4	HMDB0038291	mzCloud	MSI_level2	pos	M228T326	3.41463e+06	3.33017e+06	4.21315e+06	5.02127e+06	1.64859e+06	1.18439e+06	4.86143e+06	562843	3021.51	892089	M228T326	4.10868e+08	2.45476e+08	1.91758e+08	1.4737e+08	1.17412e+08	2.33122e+08	1.35386e+08	1.4645e+08	1.35276e+08	1.46173e+08	1.77268e+08	1.66401e+08	1.74076e+08	2.14152e+08	1.87466e+08	1.82499e+08	1.74638e+08	2.25997e+08	1.63812e+08	1.39205e+08
M230T84	1,4'-Bipiperidine-1'-carboxylic acid	230.186	84.3	212.152	0.454	C11H20N2O2	[M+NH4]+	Organoheterocyclic compounds	Piperidines	Piperidinecarboxylic acids and derivatives	C16836		1026078-50-1	HMDB0060336	mzCloud	MSI_level2	pos	M230T84	1.96454e+07	3.5675e+06	6.55495e+06	113077	983977	8855.82	5.45391e+06	1.48553e+07	160783	2.41777e+06	M230T84	13550.7	70113.3	212259	549222	128738	130998	1.4125e+06	806786	512021	2.13592e+06	2.69853e+06	47962.6	129781	1.06217e+06	1.12665e+06	97383.8	216027	200633	1.11865e+06	807593
M304T248	3-hydroxyoctanoyl carnitine	304.212	248.2	303.205	0.456	C15H29NO5	[M+H]+							HMDB0061634	mzCloud	MSI_level2	pos	M304T248	2.50558e+06	2.08537e+06	2.54523e+06	2.19386e+06	2.52758e+06	1.87809e+06	2.2674e+06	2.66866e+06	2.35455e+06	2.97465e+06	M304T248	6.18012e+06	10948	80887.5	3.69952e+06	614046	4.96271e+06	2.06039e+07	8.34522e+06	1.22903e+07	1.37323e+07	8.76882e+06	7.92064e+06	838839	4.80727e+06	2.42493e+06	1.00243e+06	934526	1.663e+07	1.59464e+07	4.77544e+06
M431T46_1	7-(2,3-dibromo-4,5-dihydroxybenzyl)-3,7-dihydro-1h-purine-2,6-dione	430.899	46	429.891	0.461	C12H8Br2N4O4	[M+H]+								mzCloud	MSI_level2	pos	M431T46_1	4.71677e+06	4.83765e+06	4.44431e+06	4.15113e+06	3.23516e+06	4.32789e+06	6.2386e+06	5.56208e+06	694496	2.80217e+06	M431T46_1	9.00479e+06	3.88959e+06	3.01709e+06	4.21711e+06	5.35214e+06	2.05781e+06	4.28356e+06	5.22594e+06	5.05309e+07	6.3251e+06	3.16504e+06	5.32732e+07	2.64715e+06	2.64941e+07	4.91293e+06	5.09758e+06	6.09341e+06	6.45644e+07	5.41356e+06	2.60634e+06
M599T220	N-[2-(2,2-Dimethyl-2H-1-benzopyran-6-yl)ethyl]-N-methyl-3-methyl-2-butenamide	599.385	219.8	299.189	0.476	C19H25NO2	[2M+H]+								mzCloud	MSI_level2	pos	M599T220	4.90678e+06	3.86674e+06	3.89679e+06	3.0166e+06	3.52729e+06	3.02447e+06	4.03574e+06	4.09515e+06	3.62188e+06	3.88636e+06	M599T220	9.50543e+06	6.9342e+06	4.44147e+06	7.74118e+06	3.70587e+06	1.2847e+06	5.12755e+06	5.41924e+06	4.76998e+06	4.50842e+06	6.90461e+06	1.19185e+06	2.30028e+06	1.03668e+07	8.2767e+06	3.79525e+06	6.04522e+06	4.06446e+06	5.94519e+06	3.60759e+06
M570T407	3,4-Dehydrorhodopin	570.467	407.4	552.433	0.494	C40H56O	[M+NH4]+				C15874	Global and overview maps; Metabolism of terpenoids and polyketides	6806-83-3		mzCloud	MSI_level2	pos	M570T407	2.85729e+06	5.4674e+06	2.20061e+06	1.92436e+06	4.27195e+06	2.98016e+06	2.52351e+06	2.23776e+06	1.01112e+06	1.0593e+06	M570T407	1.77484e+06	1.40132e+06	1.01716e+06	873772	615103	630733	746135	1.36465e+06	1.68238e+06	1.78168e+06	1.15347e+06	1.98794e+06	1.78521e+06	1.47333e+06	809198	722081	1.34707e+06	2.47638e+06	720279	1.07427e+06
M166T419	5-Methoxybenzimidazole	166.097	419.2	148.064	0.513	C8H8N2O	[M+NH4]+				C22450		4887-80-3		mzCloud	MSI_level2	pos	M166T419	6.80811e+06	3.30275e+06	3.03393e+06	2.37051e+06	3.25399e+06	3.30516e+06	3.33695e+06	4.29171e+06	3.92237e+06	4.77783e+06	M166T419	4.03135e+07	3.56477e+07	5.12013e+07	9.49139e+07	1.13809e+06	1.33765e+06	3.49715e+07	5.78856e+07	8.91848e+07	6.49626e+07	4.61779e+07	9.54313e+07	9.15464e+07	6.66071e+07	2.89213e+07	2.73343e+07	1.12732e+08	1.10589e+08	1.13127e+08	5.90232e+07
M156T48	N-Methylethanolaminium phosphate	156.042	48.3	155.035	0.516	C3H10NO4P	[M+H]+	Organic acids and derivatives	Organic phosphoric acids and derivatives	Phosphate esters	C01210	Lipid metabolism	6909-61-1	HMDB0060173	mzCloud	MSI_level2	pos	M156T48	1.95833e+06	1.43602e+06	1.49189e+06	2.11421e+06	1.90217e+06	1.76602e+06	922156	875936	1.81694e+06	1.35631e+06	M156T48	1.03987e+08	7.54488e+07	4.84811e+07	5.58557e+07	2.865e+07	6.05316e+07	2.90605e+07	4.41125e+07	5.23723e+07	1.59405e+07	4.73171e+07	4.03811e+07	3.38114e+07	6.72038e+07	4.97654e+07	4.37251e+07	4.96773e+07	3.46846e+07	4.65161e+07	3.56826e+07
M356T364	Arachidoyl Ethanolamide	356.352	363.9	355.345	0.526	C22H45NO2	[M+H]+						94421-69-9		MoNA	MSI_level2	pos	M356T364	2.12525e+06	1.51979e+06	1.73643e+06	1.08142e+06	1.86428e+06	1.44105e+06	1.86534e+06	1.63563e+06	1.92724e+06	1.59874e+06	M356T364	5.92338e+06	1.90187e+07	2.8048e+06	1.31558e+07	3.16287e+06	2.72147e+06	4.77407e+06	7.76489e+06	2.47759e+07	1.18928e+07	4.18363e+06	1.81886e+06	3.3045e+06	9.83111e+06	2.16906e+07	2.57806e+06	4.48163e+06	8.46367e+06	453761	1.32984e+07
M114T161	2,5-Dihydro-2,4,5-trimethyloxazole	114.091	161.1	113.084	0.561	C6H11NO	[M+H]+	Organoheterocyclic compounds	Azolines	Oxazolines			22694-96-8	HMDB0031199	mzCloud	MSI_level2	pos	M114T161	6.56803e+06	4.03063e+06	5.73604e+06	5.90551e+06	8.47818e+06	7.03768e+06	5.03132e+06	3.95577e+06	2.78296e+06	5.36517e+06	M114T161	2.68874e+07	6.68442e+06	4.81829e+06	4.35891e+06	1.88038e+07	3.51971e+06	3.98789e+06	2.32221e+07	1.18617e+07	2.68012e+07	3.93593e+06	1.42996e+07	1.63348e+07	1.85254e+07	1.15872e+07	2.04185e+07	1.35304e+07	2.93215e+07	1.83144e+07	1.18707e+07
M239T390	3,4-Dimethyl-5-pentyl-2-furanpropanoic acid	239.164	390.3	238.157	0.574	C14H22O3	[M+H]+	Lipids and lipid-like molecules	Fatty Acyls	Fatty acids and conjugates			116627-39-5	HMDB0112083	mzCloud	MSI_level2	pos	M239T390	3.64243e+06	3.62987e+06	3.72044e+06	2.28669e+07	4.91093e+06	3.41807e+06	4.09663e+06	3.73462e+06	3.80868e+06	3.65725e+06	M239T390	1.9591e+07	4.77612e+07	2.35948e+07	1.78925e+07	704773	4.28561e+06	8.07776e+06	1.99391e+07	3.97349e+06	1.84694e+07	3.41566e+06	6.65619e+06	6.66619e+06	5.31869e+06	4.22352e+06	2.87422e+06	2.81656e+06	4.64344e+06	1.35351e+07	3.82384e+06
M186T316	Dodecylamine	186.221	316.3	185.214	0.616	C12H27N	[M+H]+	Organic nitrogen compounds	Organonitrogen compounds	Amines				HMDB0251571	mzCloud	MSI_level2	pos	M186T316	2.82761e+06	4.52692e+06	2.2138e+06	2.70859e+06	1.9007e+06	1.30259e+06	9.80469e+06	2.93626e+06	1.10206e+06	1.37432e+06	M186T316	6.86443e+07	6.22079e+07	7.03981e+07	7.01119e+07	3.67405e+07	3.73971e+07	4.39071e+07	6.15435e+07	4.79593e+07	5.35251e+07	4.53951e+07	4.77675e+07	4.5971e+07	7.02932e+07	4.99172e+07	5.09767e+07	6.40737e+07	6.22351e+07	5.77093e+07	4.81359e+07
M518T368	Nicardipine	518.304	368.4	479.206	0.624	C26H29N3O6	[M+K]+	Organoheterocyclic compounds	Pyridines and derivatives	Hydropyridines	C07264		55985-32-5	HMDB0014760	mzCloud	MSI_level2	pos	M518T368	2.82809e+06	6.48946e+06	5.85821e+06	3.85453e+06	6.09753e+06	1.28884e+07	5.02996e+06	8.71764e+06	8.73046e+06	8.11941e+06	M518T368	3.95011e+07	4.90699e+07	2.87438e+07	2.19852e+07	1.23063e+07	1.02362e+07	9.84644e+06	5.83273e+06	7.7812e+06	1.32888e+07	3.19779e+06	1.09948e+07	9.69632e+06	4.00296e+07	4.56167e+07	1.6957e+07	3.63679e+07	7.80392e+06	1.57019e+07	5.58203e+07
M160T52	Valine betaine	160.133	51.6	159.126	0.633	C8H17NO2	[M+H]+								MoNA	MSI_level2	pos	M160T52	4.95714e+06	2.60764e+06	3.76644e+06	4.01214e+06	2.63977e+06	2.30104e+06	2.55506e+06	2.9242e+06	507524	3.69908e+06	M160T52	3.5798e+07	6.90949e+07	2.87306e+07	1.8943e+07	3.3476e+07	4.34236e+07	2.41682e+07	1.7609e+07	2.62745e+07	1.61415e+07	2.27279e+07	1.95076e+07	2.2598e+07	5.33841e+07	3.01313e+07	2.22024e+07	2.96122e+07	4.64675e+07	4.66122e+07	3.96895e+07
M335T213_2	3-(2,4-Dichloro-5-methoxyphenyl)-2-sulfanyl-4(3H)-quinazolinone	334.981	213.2	351.984	0.637	C15H10Cl2N2O2S	[M-H2O+H]+	Organoheterocyclic compounds	Diazanaphthalenes	Benzodiazines			338967-87-6	HMDB0254371	mzCloud	MSI_level2	pos	M335T213_2	6.12004e+07	5.89609e+07	5.56277e+07	8.10276e+07	7.86533e+07	4.13755e+07	7.37931e+07	1.93038e+07	1.9046e+07	5.09146e+07	M335T213_2	82057.3	9548.4	12607.3	8390.45	451261	86930.4	547192	214720	555670	655635	502410	635401	677245	783482	571950	131861	218940	766037	495583	240181
M546T363_1	Arg Ser Lys Arg	546.347	362.7	545.34	0.662	C21H43N11O6	[M+H]+								mzCloud	MSI_level2	pos	M546T363_1	1.46323e+07	9.17473e+06	1.3641e+07	1.13079e+07	1.25136e+07	8.25537e+06	8.48838e+06	1.12354e+07	499963	1.41304e+07	M546T363_1	1.79783e+06	8.46682e+06	5.04845e+08	2.94429e+07	7.55346e+07	4.05284e+08	3.31854e+08	7.13256e+07	2.18608e+08	1.29217e+08	3.98647e+07	1.23505e+08	8.82691e+07	2.62144e+08	2.29893e+08	1.45577e+08	2.96218e+08	2.22965e+08	2.40434e+08	2.64928e+08
M332T363	batzellaside A	332.279	363.1	331.272	0.664	C18H37NO4	[M+H]+								mzCloud	MSI_level2	pos	M332T363	5.53939e+06	3.6888e+06	3.67892e+06	2.9876e+06	3.44189e+06	4.07854e+06	3.63389e+06	4.10954e+06	3.53912e+06	5.12771e+06	M332T363	2.74203e+06	1.91659e+06	977614	5.36096e+06	2.0814e+06	1.16084e+06	664468	2.1937e+06	1.91155e+06	2.93434e+06	654211	2.7498e+06	2.13026e+06	854980	1.80441e+06	4.1233e+06	3.67963e+06	3.74023e+06	5.73284e+06	635427
M328T301	Undec-3-enoylcarnitine	328.248	301.1	327.241	0.677	C18H33NO4	[M+H]+	Lipids and lipid-like molecules	Fatty Acyls	Fatty acid esters				HMDB0241161	mzCloud	MSI_level2	pos	M328T301	3.77329e+06	4.64471e+06	1.22299e+06	1.09397e+06	705545	1.4595e+06	2.65372e+06	560815	1.18945e+06	1.06311e+06	M328T301	9.39331e+06	2.76899e+07	1.09548e+07	4.58056e+06	1.35163e+06	4.69477e+06	1.09332e+07	1.80426e+07	5.36498e+06	2.11047e+07	7.02032e+06	6.69319e+06	1.10493e+06	645128	3.36875e+06	180980	1.34359e+06	1.11601e+07	1.32147e+07	8.36946e+06
M546T125_2	(1R,2R)-5,5-Dichloro-N-(1-cyanocyclopropyl)-2-(4-(4-(methylsulfonyl)phenyl)-1-(2,2,2-trifluoroethyl)-1H-pyrazol-3-yl)cyclohexanecarboxamide	546.063	125.4	562.082	0.693	C23H23Cl2F3N4O3S	[M-NH3+H]+	Organoheterocyclic compounds	Azoles	Pyrazoles				HMDB0250032	mzCloud	MSI_level2	pos	M546T125_2	2.88764e+06	2.73163e+06	2.51395e+07	8.82914e+06	3.02789e+07	1.09123e+06	1.12472e+06	5.25888e+06	1.62346e+06	1.11163e+07	M546T125_2	1.39967e+07	1.61648e+06	1.47067e+07	1.37255e+07	9.56412e+06	1.55708e+07	1.12873e+07	1.76972e+07	1.05931e+07	1.09332e+07	4.53854e+06	1.13719e+07	4.38568e+06	1.22438e+07	7.93568e+06	5.62078e+06	6.22917e+06	1.0283e+07	5.01389e+06	4.31522e+06
M384T409	Losmapimod	384.208	409.2	383.201	0.706	C22H26FN3O2	[M+H]+	Organoheterocyclic compounds	Pyridines and derivatives	Phenylpyridines			585543-15-3	HMDB0254167	mzCloud	MSI_level2	pos	M384T409	3.14673e+06	1.71356e+06	2.31845e+06	1.10254e+06	2.27458e+06	1.90894e+06	2.83285e+06	2.15944e+06	2.98197e+06	2.03636e+06	M384T409	2.81509e+07	2.15747e+07	1.88831e+07	1.38635e+07	1.08622e+07	1.13715e+07	1.1969e+07	1.36013e+07	8.8729e+06	1.15242e+07	1.06847e+07	1.00446e+07	1.13685e+07	1.43518e+07	1.26242e+07	1.16169e+07	1.35951e+07	1.1427e+07	1.44644e+07	1.34853e+07
M366T216	Daphnilongeranin A	366.206	216.3	383.21	0.707	C23H29NO4	[M-H2O+H]+						874201-05-5		mzCloud	MSI_level2	pos	M366T216	6.2543e+06	3.43304e+06	8.1143e+06	5.30672e+06	2.56332e+07	7.90303e+06	3.47578e+06	303236	3.85049e+06	5.81461e+06	M366T216	3.77603e+06	765329	1.26928e+06	33170.9	1.89547e+06	2.39697e+06	7.51073e+06	4.35407e+06	8.49579e+06	7.05722e+06	7.03094e+06	1.41118e+06	2.70891e+06	593676	1.07119e+06	1.31742e+06	1.28169e+06	2.87149e+06	1.91177e+06	1.84988e+06
M625T47_1	Plakohypaphorine E	624.835	47.2	623.827	0.713	C14H15I3N2O2	[M+H]+								mzCloud	MSI_level2	pos	M625T47_1	6.01351e+06	3.40909e+06	7.20367e+06	5.25548e+06	1.12382e+07	7.25682e+06	3.98036e+06	2.26557e+06	2.02495e+06	5.05972e+06	M625T47_1	5.30828e+06	768122	1.76841e+06	1.78981e+06	2.84361e+06	1.82064e+06	3.68879e+06	1.68884e+06	2.16684e+06	3.87521e+06	1.41868e+06	2.63345e+06	631563	2.11206e+06	4.03855e+06	3.08633e+06	2.90999e+06	3.14987e+06	1.46226e+06	3.67185e+06
M228T348	1-Pentadecene	228.268	347.9	210.235	0.716	C15H30	[M+NH4]+	Hydrocarbons	Unsaturated hydrocarbons	Unsaturated aliphatic hydrocarbons			13360-61-7	HMDB0031082	mzCloud	MSI_level2	pos	M228T348	4.46461e+06	1.2039e+07	3.14832e+06	2.60279e+06	3.04516e+06	4.95287e+06	3.93588e+06	1.97907e+06	1.72857e+06	1.22443e+06	M228T348	1.57182e+07	6.42578e+06	8.64824e+06	1.43488e+07	1.63641e+06	1.27952e+06	7.62973e+06	6.06072e+06	5.01303e+06	2.25416e+06	6.06015e+06	1.31775e+07	2.94806e+06	1.24382e+07	1.2683e+07	8.63064e+06	7.62135e+06	1.0431e+07	1.00038e+07	5.2764e+06
M310T277	Solgol	310.202	277.4	309.194	0.727	C17H27NO4	[M+H]+	Benzenoids	Tetralins				42200-33-9	HMDB0248375	mzCloud	MSI_level2	pos	M310T277	1.73487e+06	1.12051e+07	9.46104e+06	2.68883e+06	1.793e+06	1.2926e+07	2.15652e+06	9.57808e+06	2.15375e+06	2.2485e+07	M310T277	3.94474e+07	6.15306e+06	6287.71	1.49463e+06	8.50163e+06	1.1115e+06	2.10917e+07	6.67444e+06	1.57487e+06	3.69853e+07	470384	1.75682e+07	1.47354e+07	9.425e+06	1.13994e+07	1.47784e+07	1.63011e+06	1.51009e+07	1.81733e+07	1.67121e+07
M430T253_2	mebeverine	430.259	252.9	429.252	0.729	C25H35NO5	[M+H]+	Benzenoids	Benzene and substituted derivatives	Benzoic acids and derivatives			3625-06-7	HMDB0254388	mzCloud	MSI_level2	pos	M430T253_2	574271	1.43915e+06	1.29566e+06	2.04884e+06	954226	2.08554e+06	1.33641e+06	1.69839e+06	1.50443e+06	1.60961e+06	M430T253_2	1.18003e+06	3712.45	5380.63	2.42612e+06	1.20647e+06	827241	1.33842e+06	375046	355898	760622	2.83761e+06	1.43462e+06	639864	1.48598e+06	991382	272479	4.75708e+06	1.77804e+06	627704	497359
M372T346	Myristoylcarnitine	372.311	346.2	371.304	0.755	C21H41NO4	[M+H]+	Lipids and lipid-like molecules	Fatty Acyls	Fatty acid esters			29874-09-7	HMDB0254979	mzCloud	MSI_level2	pos	M372T346	4.56694e+06	2.43123e+06	2.1248e+06	3.91622e+06	2.90463e+06	6.04536e+06	4.24137e+06	1.78317e+06	5.4861e+06	3.53911e+06	M372T346	1.19439e+07	3.19644e+07	2.19835e+07	1.18721e+07	6.47053e+06	4.94867e+06	2.31584e+07	1.22646e+07	9.216e+06	9.69667e+06	5.69713e+06	6.4837e+06	1.97051e+06	6.76026e+06	5.22875e+06	2.91428e+06	3.59774e+06	8.69732e+06	1.85316e+07	1.24481e+07
M450T365	CarE(20_3)	450.357	365.4	449.35	0.814	C27H47NO4	[M+H]+								mzCloud	MSI_level2	pos	M450T365	2.78395e+06	2.35364e+06	1.96583e+06	2.00274e+06	1.09664e+06	1.73278e+06	2.27517e+06	4.72595e+06	1.22398e+06	1.81585e+06	M450T365	1.30996e+07	2.82434e+07	1.692e+07	1.59291e+07	1.23162e+06	1.70803e+06	5.47705e+06	3.68318e+06	3.94626e+06	1.37413e+06	5.83708e+06	2.08002e+06	806319	1.24986e+06	3.22113e+06	769388	876033	2.7544e+06	7.5574e+06	4.31039e+06
M403T427_1	Acetyl tributyl citrate	403.232	427.4	402.225	0.825	C20H34O8	[M+H]+	Organic acids and derivatives	Carboxylic acids and derivatives	Tetracarboxylic acids and derivatives			77-90-7	HMDB0034159	HMDB	MSI_level2	pos	M403T427_1	1.29235e+07	1.0756e+07	1.48444e+07	1.04653e+07	8.15162e+06	9.72674e+06	9.56605e+06	1.04817e+07	1.20818e+07	1.10965e+07	M403T427_1	3.12462e+07	1.00385e+07	2.10444e+07	1.52735e+07	1.59681e+07	1.85161e+07	1.55461e+07	2.18782e+07	1.50808e+07	2.40761e+07	1.97853e+07	1.84004e+07	1.6992e+07	9.98764e+06	2.26956e+07	2.2672e+07	3.45916e+06	2.31799e+07	2.56417e+07	2.17842e+07
M286T355	Piperine	286.144	354.9	285.136	0.829	C17H19NO3	[M+H]+	Alkaloids and derivatives			C03882	Chemical structure transformation maps; Biosynthesis of other secondary metabolites	94-62-2	HMDB0029377	MoNA	MSI_level2	pos	M286T355	1.44198e+06	1.29808e+06	1.21203e+06	1.20688e+06	2.06043e+06	1.68474e+06	903532	990697	1.54678e+06	1.20104e+06	M286T355	6.32066e+06	183809	52697.5	3.78696e+06	6.62087e+07	413832	235278	2.15187e+07	215075	395501	167197	1.11622e+08	1.64799e+07	192430	2.18999e+07	285397	227775	4.3794e+07	4.80718e+07	2.57949e+08
M121T51	Urea	121.072	51.2	60.0324	0.832	CH4N2O	[2M+H]+	Organic acids and derivatives	Organic carbonic acids and derivatives	Ureas	C00086	Metabolism of cofactors and vitamins; Membrane transport; Xenobiotics biodegradation and metabolism; Infectious disease: bacterial; Nucleotide metabolism; Amino acid metabolism; Global and overview maps	57-13-6	HMDB0000294	HMDB	MSI_level2	pos	M121T51	2.74674e+06	1.68803e+07	1.42726e+06	1.3119e+06	1.24399e+06	1.51259e+06	3.16265e+06	1.98706e+07	1.61943e+06	3.88399e+06	M121T51	1.35006e+07	2.20996e+07	6.64021e+06	7.25046e+06	4.09664e+06	4.93389e+06	9.19774e+06	4.53876e+06	1.12695e+07	3.51757e+07	5.99043e+06	1.03581e+07	4.54719e+06	4.30047e+06	1.08241e+07	6.88532e+06	4.30499e+06	3.47835e+06	4.80634e+06	9.76963e+06
M551T361	Physostigmine	551.335	361.4	275.163	0.882	C15H21N3O2	[2M+H]+	Organoheterocyclic compounds	Indoles and derivatives	Pyrroloindoles	C06535	Chemical structure transformation maps; Global and overview maps	57-47-6	HMDB0015116	mzCloud	MSI_level2	pos	M551T361	832839	2.21707e+06	3.3146e+06	2.60117e+06	1.93656e+06	2.43353e+06	1.90256e+06	3.04261e+06	3.30739e+06	1.81737e+06	M551T361	109020	3.05057e+06	1.65163e+08	2.19659e+07	1.04845e+08	1.46318e+08	1.74778e+08	5.71149e+07	7.30009e+07	2.42863e+07	4.80673e+07	5.76629e+07	4.57461e+07	1.03015e+08	2.542e+07	2.26194e+07	2.00862e+07	2.26334e+07	3.01722e+07	1.24085e+07
M310T220	Phenylbutyrylglutamine	310.176	219.6	292.142	0.885	C15H20N2O4	[M+NH4]+	Organic acids and derivatives	Carboxylic acids and derivatives	Amino acids, peptides, and analogues			491851-62-8	HMDB0011687	mzCloud	MSI_level2	pos	M310T220	766285	962519	1.12386e+06	3.9693e+06	1.18646e+06	4.76463e+06	3.49281e+06	3.6618e+06	3.98004e+06	4.80335e+06	M310T220	8.97141e+06	1.26598e+07	1.27725e+07	611771	7.30495e+06	1.42832e+06	5.37241e+06	2.92496e+06	3.95184e+06	3.83218e+07	2.87283e+07	5.67629e+06	1.34794e+06	2.78248e+06	4.63415e+06	5.25057e+06	100243	2.19882e+06	587824	5.86539e+06
M332T324	3-hydroxypristanic acid	332.316	324.4	314.282	0.918	C19H38O3	[M+NH4]+	Lipids and lipid-like molecules	Prenol lipids	Diterpenoids			195249-30-0	HMDB0061651	mzCloud	MSI_level2	pos	M332T324	1.97211e+06	2.90049e+06	2.61916e+06	2.80005e+06	3.19388e+06	4.68443e+06	2.94359e+06	4.18402e+06	4.31263e+06	4.45617e+06	M332T324	4.54301e+07	4.04705e+07	5.40355e+07	3.06169e+07	2.52194e+07	1.74841e+07	2.18761e+07	4.28752e+07	2.8982e+07	4.31888e+07	3.04057e+07	2.54089e+07	3.32949e+07	3.77752e+07	3.11282e+07	3.34216e+07	3.72328e+07	1.05711e+07	2.65497e+07	2.90117e+07
M172T40_1	2-Chloro-1-(chloromethyl)ethyl carbamate	171.993	40.4	170.985	0.922	C4H7Cl2NO2	[M+H]+	Organic acids and derivatives	Carboxylic acids and derivatives	Amino acids, peptides, and analogues			587-01-9	HMDB0244165	mzCloud	MSI_level2	pos	M172T40_1	573219	1.57186e+06	2.38734e+06	1.19414e+06	1.97483e+06	1.55416e+06	1.68544e+06	2.02918e+06	2.9645e+06	1.44225e+06	M172T40_1	9.33092e+06	2.73227e+06	7.04551e+06	5.84193e+06	4.89171e+06	4.76666e+06	7.2905e+06	7.06078e+06	9.15815e+06	8.34413e+06	6.00885e+06	6.22326e+06	1.01353e+07	9.578e+06	6.21038e+06	8.19087e+06	8.86811e+06	1.58744e+07	2.227e+06	5.29457e+06
M161T43	D-proline betaine	161.129	42.9	143.095	0.936	C7H13NO2	[M+NH4]+				C21514				mzCloud	MSI_level2	pos	M161T43	7.11076e+06	5.42827e+06	4.95941e+06	7.09961e+06	4.41109e+06	4.75952e+06	3.70125e+06	3.17242e+06	3.37683e+06	3.71628e+06	M161T43	1.33316e+06	5.93337e+06	1.96706e+07	1.56236e+06	1.70486e+06	4.73132e+06	457153	1.18683e+07	2.67454e+06	1.50848e+06	1.32697e+07	8.18412e+06	7.34675e+06	1.25406e+06	2.33894e+06	1.75043e+06	2.42176e+06	278271	1.36834e+06	698735
M561T440	Okenone	561.41	439.8	578.412	0.944	C41H54O2	[M-H2O+H]+				C16280	Metabolism of terpenoids and polyketides	16840-70-3		mzCloud	MSI_level2	pos	M561T440	6.51732e+06	3.72071e+06	6.1833e+06	6.86268e+06	1.22873e+07	7.77536e+06	5.09008e+06	1.53592e+06	1.95034e+06	5.26654e+06	M561T440	4.6159e+06	3.99947e+06	3.11245e+06	2.96598e+06	2.81163e+06	3.81326e+06	6.02686e+06	5.67716e+06	2.53634e+06	2.86903e+06	2.5836e+06	4.42941e+06	3.21204e+06	6.48222e+06	170353	1.95339e+06	2.50038e+06	5.18419e+06	2.49406e+06	1.99236e+06
M208T53	3-(Benzylamino)-3-methylbutanoic Acid	208.133	52.6	207.126	0.954	C12H17NO2	[M+H]+	Organic acids and derivatives	Carboxylic acids and derivatives	Amino acids, peptides, and analogues			113479-11-1	HMDB0245785	mzCloud	MSI_level2	pos	M208T53	8.38197e+06	5.23835e+06	6.91028e+06	1.09612e+07	1.62277e+07	8.07353e+06	1.01415e+07	8.13997e+06	8.46016e+06	6.13017e+06	M208T53	324972	776213	155311	178502	217585	1.14523e+06	684995	1.10712e+06	873879	129438	839116	757617	1.04731e+06	1.74851e+06	965947	1.27351e+06	1.40569e+06	1.33116e+06	304098	930663
M286T265	2-Octenoylcarnitine	286.201	264.6	285.194	0.96	C15H27NO4	[M+H]+	Lipids and lipid-like molecules	Fatty Acyls	Fatty acid esters			152064-94-3	HMDB0013324	mzCloud	MSI_level2	pos	M286T265	3.43923e+06	288191	1.5879e+06	220694	158813	1.10495e+06	736853	249393	6.67441e+06	4.01905e+06	M286T265	1.38299e+08	2.82705e+07	16166	1.38192e+07	1.11733e+07	1.00215e+07	5.59116e+07	1.86345e+07	9.68163e+06	1.02027e+08	4.61166e+06	4.3506e+07	3.4316e+07	1.54628e+07	2.88377e+07	2.08871e+07	1.10875e+07	3.74038e+07	5.25808e+07	4.2006e+07
M242T250	Cbz-DL-Phenylalaninol	242.154	250.4	285.136	0.961	C17H19NO3	[M-CO2+H]+								mzCloud	MSI_level2	pos	M242T250	1.59048e+06	3.83155e+06	1.2401e+06	1.28558e+06	1.10576e+07	2.05882e+06	1.10176e+06	1.02172e+06	1.00228e+06	966054	M242T250	2.04107e+07	350791	363930	4.42666e+07	2.33861e+06	1.79874e+07	2.87207e+06	2.25169e+07	4.63757e+06	2.0515e+07	1.96295e+07	3.12594e+07	3.41821e+06	4.61804e+06	3.22246e+06	1.00783e+07	7.24143e+06	3.05709e+06	2.43173e+06	2.4588e+07
M546T392	BisMePA(24_1)	546.345	392	562.363	0.982	C29H55O8P	[M-NH3+H]+								mzCloud	MSI_level2	pos	M546T392	5.11094e+06	3.51996e+06	3.86812e+06	3.61045e+06	962758	2.06579e+06	4.16076e+06	5.04891e+06	1.17673e+06	3.74619e+06	M546T392	5.4272e+07	6.12951e+07	2.00107e+08	5.94618e+07	1.22915e+08	5.11023e+07	1.47293e+08	2.79106e+07	1.01465e+08	5.4282e+07	3.04612e+07	1.30643e+08	9.57694e+07	1.23729e+08	7.69735e+07	5.74406e+07	6.09588e+07	9.12739e+07	7.14742e+07	5.54799e+07
M242T219	Valeroidine	242.175	218.8	241.168	0.986	C13H23NO3	[M+H]+				C10869		490-96-0		mzCloud	MSI_level2	pos	M242T219	4.36208e+06	1.16327e+07	7.03692e+06	123110	1.13215e+06	3.78256e+06	7.48214e+06	2.22334e+07	3.02861e+06	388991	M242T219	807851	43795.1	113307	5.65641e+06	1.85184e+06	1.74291e+06	519064	1.0079e+06	2.16705e+06	2.52681e+06	2.20116e+06	1.88648e+06	2.51693e+06	3.21593e+06	2.27548e+06	734403	3.02105e+06	2.44701e+06	2.16074e+06	2.54569e+06
M689T436_2	Auristatin E	688.538	435.5	731.52	0.989	C40H69N5O7	[M-CO2+H]+	Organic acids and derivatives	Peptidomimetics	Hybrid peptides				HMDB0248732	mzCloud	MSI_level2	pos	M689T436_2	2.38144e+06	5.56151e+06	1.25341e+06	4.6795e+06	1.19968e+06	1.05554e+06	1.20718e+06	7.37923e+06	7.21031e+06	7.10309e+06	M689T436_2	6.54218e+06	4.96516e+06	3.70819e+06	7.15524e+06	2.98839e+06	2.69748e+06	5.29712e+06	3.82351e+06	5.65695e+06	6.0228e+06	1.56531e+06	5.6059e+06	5.65914e+06	3.83756e+06	2.83953e+06	2.313e+06	1.57485e+06	945704	2.81506e+06	2.17329e+06
M113T206	(R)-3-Methylcyclohexanone	113.096	206.3	112.089	1.003	C7H12O	[M+H]+	Organic oxygen compounds	Organooxygen compounds	Carbonyl compounds			591-24-2	HMDB0033667	mzCloud	MSI_level2	pos	M113T206	2.52633e+06	7.79012e+06	6.10184e+06	3.46724e+06	6.22842e+06	4.50129e+06	3.81372e+06	4.293e+06	1.13239e+07	4.26726e+06	M113T206	665358	357483	348294	879598	2.65341e+06	2.74984e+06	2.25391e+06	7.85311e+06	4.64499e+06	6.32329e+06	6.21541e+06	6.30285e+06	3.96632e+06	3.93474e+06	3.07871e+06	1.0133e+07	3.96536e+06	1.06871e+07	8.31903e+06	2.69874e+06
M265T50_3	(R)-5-Diphosphomevalonic acid	265.023	49.7	308.006	1.007	C6H14O10P2	[M-CO2+H]+	Organic oxygen compounds	Organic oxoanionic compounds	Organic pyrophosphates	C01143	Chemical structure transformation maps; Global and overview maps; Metabolism of terpenoids and polyketides	103025-21-4	HMDB0001090	mzCloud	MSI_level2	pos	M265T50_3	569764	594640	211904	212936	2.18317e+06	2.05261e+06	1.4671e+06	4.70333e+06	83750.7	3.46909e+06	M265T50_3	3.22068e+06	1.24035e+06	4.38618e+06	746859	4.80258e+06	6.66501e+06	1.1395e+06	6.75809e+06	3.7276e+06	3.43556e+06	8.76648e+06	5.18788e+06	4.90261e+06	1.47407e+07	5.15884e+06	9.2418e+06	9.05355e+06	6.49429e+06	5.40426e+06	4.00613e+06
M174T375	n-[(2r)-1-Phenylpropan-2-yl]prop-2-yn-1-amine	174.128	374.6	173.12	1.037	C12H15N	[M+H]+	Benzenoids	Benzene and substituted derivatives	Phenethylamines				HMDB0251060	HMDB	MSI_level2	pos	M174T375	4.873e+06	5.26422e+06	5.31063e+06	5.23989e+06	5.71513e+06	6.87372e+06	5.91866e+06	5.314e+06	5.65798e+06	7.19508e+06	M174T375	2.22756e+07	3.89538e+06	4.67691e+06	3.9623e+07	2.29481e+06	1.75719e+07	3.51412e+06	1.54676e+07	2.68744e+06	2.69203e+07	2.12485e+07	2.8268e+07	2.67115e+06	3.06139e+06	3.39127e+06	9.38242e+06	7.16698e+06	3.3356e+06	2.42558e+06	2.31732e+07
M882T280_6	(S)-ethylmalonyl-CoA	882.155	279.6	881.147	1.05	C26H42N7O19P3S	[M+H]+	Lipids and lipid-like molecules	Fatty Acyls	Fatty acyl thioesters	C18026	Carbohydrate metabolism; Global and overview maps		HMDB0059619	mzCloud	MSI_level2	pos	M882T280_6	757781	2.33107e+06	567088	827030	424718	674572	356494	1.77972e+06	8.76834e+06	1.9917e+06	M882T280_6	1.85262e+07	3.21763e+06	3.47317e+06	1.07857e+07	1.53903e+07	8.0036e+06	3.0975e+06	3.65147e+06	4.81122e+06	4.6063e+06	3.91219e+06	2.12825e+07	1.39318e+07	1.02655e+07	1.85696e+07	1.09238e+07	4.82088e+06	1.03345e+07	2.26525e+07	1.17681e+07
M235T397	Epiacoronene	235.169	397	234.162	1.073	C15H22O2	[M+H]+	Organic oxygen compounds	Organooxygen compounds	Carbonyl compounds				HMDB0031349	mzCloud	MSI_level2	pos	M235T397	1.00157e+07	1.03314e+06	1.57881e+07	6.41567e+06	7.95974e+06	48162.7	2.04919e+06	153090	276225	164070	M235T397	1.95044e+07	1.30317e+07	1.03617e+07	9.91289e+06	8.64378e+06	8.35738e+06	1.94729e+07	1.01537e+07	1.32903e+07	1.26283e+07	1.87231e+07	1.11957e+07	9.50207e+06	1.48503e+07	9.81362e+06	1.05479e+07	1.04304e+07	1.16332e+07	1.01696e+07	7.78371e+06
M351T209	Butanamide, N-phenyl-N-[1-(2-phenylethyl)-4-piperidinyl]-	351.243	209.2	350.236	1.075	C23H30N2O	[M+H]+	Organoheterocyclic compounds	Piperidines	Fentanyls			1169-70-6	HMDB0244419	mzCloud	MSI_level2	pos	M351T209	4.9608e+06	4.89319e+06	4.72284e+06	4.87075e+06	4.76358e+06	5.23393e+06	4.57319e+06	4.43846e+06	4.48549e+06	4.73545e+06	M351T209	7.1716e+06	7625.66	4.30119e+06	382014	4.10722e+06	3.23675e+06	6.48557e+06	8.11254e+06	6.312e+06	5.96425e+06	5.24202e+06	6.84548e+06	6.45923e+06	7.14084e+06	5.09108e+06	5.53389e+06	9.45867e+06	8.2651e+06	5.71415e+06	2.98193e+06
M200T384	Dodecanamide	200.201	383.8	199.194	1.097	C12H25NO	[M+H]+	Lipids and lipid-like molecules	Fatty Acyls	Fatty amides	C13831		1120-16-7	HMDB0251566	mzCloud	MSI_level2	pos	M200T384	928423	821009	2.01808e+06	2.32264e+06	1.91032e+06	2.26081e+06	1.51461e+06	2.10985e+06	2.4591e+06	2.36622e+06	M200T384	1.21567e+08	9.88827e+07	9.43574e+07	9.4475e+07	6.70633e+07	6.16296e+07	6.55694e+07	9.15111e+07	7.92089e+07	9.6235e+07	6.63362e+07	8.14032e+07	7.49916e+07	1.28003e+08	7.37886e+07	7.79752e+07	1.11977e+08	1.24617e+08	9.54219e+07	9.23566e+07
M272T318	Hexadecasphingosine	272.259	317.7	271.251	1.13	C16H33NO2	[M+H]+	Organic nitrogen compounds	Organonitrogen compounds	Amines			6982-09-8	HMDB0242181	mzCloud	MSI_level2	pos	M272T318	5.9715e+06	6.68478e+06	4.60025e+07	3.13376e+06	1.76121e+06	2.93609e+06	745575	7.14561e+07	1.05358e+06	2.55963e+08	M272T318	2.82331e+08	2.4395e+08	1.85652e+08	1.5121e+08	1.14801e+08	1.11598e+08	1.08362e+08	1.56883e+08	1.28555e+08	1.89858e+08	1.16312e+08	1.24435e+08	1.21666e+08	1.93517e+08	1.2406e+08	1.20945e+08	1.44137e+08	1.65851e+08	1.45775e+08	1.49757e+08
M318T68	4-Hydroxybenzoate-O-glucoside	318.119	67.7	300.085	1.135	C13H16O8	[M+NH4]+				C03993	Metabolism of cofactors and vitamins			mzCloud	MSI_level2	pos	M318T68	1.34724e+06	1.45069e+06	1.28792e+06	268815	1.23297e+06	1.55526e+06	1.23814e+06	1.86893e+06	1.81401e+06	2.11157e+06	M318T68	3.63621e+06	7.70691e+06	6.91497e+06	7.61466e+06	27273.9	85945.5	697710	916009	19743.1	20524.6	416928	343189	35555.7	54271.9	78760.7	110842	53004.4	204831	550411	29676.1
M284T406	Octadecanamide	284.295	406	283.288	1.141	C18H37NO	[M+H]+	Organic acids and derivatives	Carboximidic acids and derivatives	Carboximidic acids	C13846		124-26-5	HMDB0034146	Metlin	MSI_level2	pos	M284T406	167.685	179.479	154.145	230.546	213.72	1090.83	221.97	124.444	159.191	61.7271	M284T406	1.05401e+08	4.80308e+07	1.06839e+08	5.63688e+07	4.03774e+07	3.9365e+07	7.22687e+07	4.38927e+07	3.07313e+07	4.74827e+07	3.86359e+07	1.2514e+08	4.12509e+07	6.49878e+07	4.28624e+07	2.0598e+07	4.39872e+07	7.24418e+07	4.24671e+07	4.26104e+07
M515T66_2	Quercetin 3-sulfate-7-alpha-arabinopyranoside	515.05	66	514.042	1.163	C20H18O14S	[M+H]+						396707-57-6		mzCloud	MSI_level2	pos	M515T66_2	371590	3.94229e+06	4.05563e+06	1.49726e+06	745576	3.10788e+06	1.09549e+06	1.74698e+06	3.0384e+06	2.14248e+06	M515T66_2	3.11204e+06	1.26101e+06	1.42553e+06	655768	459443	682336	567835	550056	592879	933622	1.14282e+06	940260	810941	569259	1.25079e+06	952994	1.06504e+06	927009	1.26593e+06	841354
M291T385	Octinoxate	291.196	385.2	290.188	1.164	C18H26O3	[M+H]+	Phenylpropanoids and polyketides	Cinnamic acids and derivatives	Cinnamic acid esters				HMDB0255909	mzCloud	MSI_level2	pos	M291T385	3.18989e+06	2.01356e+06	2.19047e+06	1.309e+06	1.78745e+06	2.02246e+06	2.73866e+06	2.06672e+06	2.50837e+06	3.323e+06	M291T385	2.30036e+07	1.44725e+07	1.33837e+07	1.61733e+07	9.92846e+06	1.09791e+07	1.17868e+07	1.84219e+07	1.37894e+07	1.77099e+07	1.24933e+07	2.00365e+07	2.20917e+07	2.2347e+07	1.48014e+07	1.14832e+07	1.77297e+07	2.10623e+07	1.91964e+07	2.35513e+07
M230T313	Lauramine oxide	230.248	313.5	229.241	1.181	C14H31NO	[M+H]+						1643-20-5		MoNA	MSI_level2	pos	M230T313	396360	2.8041e+06	1.14782e+06	3.99114e+06	1.06825e+06	5.43286e+06	1.07104e+06	1.22309e+07	2.98441e+06	1.28451e+07	M230T313	3.10924e+09	2.55006e+09	2.57211e+09	3.15388e+09	1.67528e+09	1.51406e+09	1.61603e+09	2.26345e+09	1.78906e+09	2.16236e+09	1.58636e+09	2.11007e+09	1.85646e+09	2.4489e+09	1.81484e+09	1.88162e+09	2.32204e+09	2.28843e+09	1.96215e+09	1.71223e+09
M170T44	alpha-Methylhistidine	170.093	43.7	169.085	1.182	C7H11N3O2	[M+H]+						62075-22-3		mzCloud	MSI_level2	pos	M170T44	4.69503e+06	4.82145e+06	4.9769e+06	4.48296e+06	4.92757e+06	4.50111e+06	4.42167e+06	4.77674e+06	4.33508e+06	4.63766e+06	M170T44	563750	7.56916e+06	3.41109e+06	5.30851e+06	4.09393e+06	774274	933705	3.10083e+06	4.01493e+06	8.28616e+06	779643	2.90208e+06	2.787e+06	2.82594e+06	4.68266e+06	1.55363e+06	4.34197e+06	1.62223e+06	2.72407e+06	5.30188e+06
M460T236_2	Nakijiquinone G	460.258	235.5	437.268	1.198	C26H35N3O3	[M+Na]+								mzCloud	MSI_level2	pos	M460T236_2	1.17368e+06	830861	706714	1.00312e+06	1.35027e+06	1.40149e+06	673982	703860	1.08543e+06	979676	M460T236_2	3.25242e+06	9645.73	35776.8	655758	2.6511e+06	1.96712e+06	2.50631e+06	3.7084e+06	4.30538e+06	3.83772e+06	2.44895e+06	3.57365e+06	3.33719e+06	4.6358e+06	2.55707e+06	3.98984e+06	3.65223e+06	4.24969e+06	2.93772e+06	3.41625e+06
M209T108	5S,6S-epoxy-15R-hydroxy-ETE	209.139	107.9	208.131	1.227	C9H20O5	[M+H]+	Organic oxygen compounds	Organooxygen compounds	Ethers			23783-42-8	HMDB0062236	mzCloud	MSI_level2	pos	M209T108	1.05884e+07	6.27678e+06	1.02364e+06	3.53441e+06	4.08376e+06	2.67931e+06	1.40592e+07	4.42097e+06	543698	210447	M209T108	4.26638e+07	9.95378e+06	3.00805e+07	2.75897e+07	2.41122e+07	1.78271e+07	2.85783e+07	2.30236e+07	1.6727e+07	2.41925e+07	1.46267e+07	1.75827e+07	2.20606e+07	9.53579e+06	1.49014e+07	1.94917e+07	2.401e+07	2.19654e+07	2.11247e+07	2.25922e+07
M160T225	N-Lactoylleucine	160.133	225.5	203.116	1.258	C9H17NO4	[M-CO2+H]+	Organic acids and derivatives	Carboxylic acids and derivatives	Amino acids, peptides, and analogues			210769-82-7	HMDB0062176	mzCloud	MSI_level2	pos	M160T225	114039	769426	2.42679e+06	1.33296e+06	1.24717e+06	1.42558e+06	812797	1.89353e+06	5.13633e+06	1.40015e+06	M160T225	8.73018e+06	1.04894e+06	1.32314e+06	1.0217e+06	1.9571e+06	7.96015e+06	6.28342e+06	8.33128e+06	6.01268e+06	1.61264e+07	1.45157e+07	7.34164e+06	3.70834e+06	5.68729e+06	7.45454e+06	2.52155e+06	2.50532e+06	7.06421e+06	1.02954e+07	7.86537e+06
M118T185	N-Methyl-a-aminoisobutyric acid	118.086	185.5	117.079	1.262	C5H11NO2	[M+H]+	Organic acids and derivatives	Carboxylic acids and derivatives	Amino acids, peptides, and analogues			2566-34-9	HMDB0002141	mzCloud	MSI_level2	pos	M118T185	276293	291033	190176	144217	176733	137191	119969	199882	77628.8	226127	M118T185	8.51625e+06	7.7176e+06	6.57326e+06	5.60857e+06	4.76622e+06	1.63552e+07	5.56273e+06	4.79276e+06	1.07661e+07	6.61205e+06	2.33547e+07	2.5909e+07	2.84081e+07	8.04517e+06	1.98015e+07	2.35885e+07	2.39963e+07	2.69441e+07	4.53087e+07	6.38546e+06
M343T47_1	CHEMBL471277	342.864	46.7	341.856	1.277	C8H8Br2O3S	[M+H]+								mzCloud	MSI_level2	pos	M343T47_1	5.20546e+06	6.10792e+06	4.91917e+06	5.1476e+06	4.78804e+06	5.13215e+06	5.09563e+06	4.66182e+06	5.2721e+06	5.19784e+06	M343T47_1	1.66332e+07	4.02396e+07	1.6985e+07	8.58168e+06	5.03387e+06	7.75848e+06	5.46991e+06	5.20624e+06	5.33338e+06	2.52307e+06	9.11308e+06	5.23657e+06	2.2552e+06	1.13889e+06	5.48014e+06	4.5387e+06	3.75432e+06	4.41355e+06	2.80733e+06	4.43094e+06
M276T69	2-Ethylpropanedioylcarnitine	276.144	68.9	275.137	1.293	C12H21NO6	[M+H]+	Lipids and lipid-like molecules	Fatty Acyls	Fatty acid esters				HMDB0241868	mzCloud	MSI_level2	pos	M276T69	6.27701e+06	6.67405e+06	4.55283e+06	1.60498e+07	4.907e+06	2.52667e+06	4.88502e+06	2.7332e+06	196875	3.05573e+06	M276T69	1.32832e+06	4.92291e+06	3.26796e+06	2.31523e+06	2.07517e+06	1.79289e+06	4.76539e+06	2.1576e+06	2.33304e+06	5.62399e+06	2.87433e+06	340186	1.61221e+06	1.55387e+06	2.21519e+06	1.26772e+06	1.52329e+06	2.74763e+06	2.12294e+06	2.32151e+06
M272T50	2,4,5-Trichlorophenoxyacetic acid	271.964	50.5	253.93	1.296	C8H5Cl3O3	[M+NH4]+	Benzenoids	Benzene and substituted derivatives	Phenoxyacetic acid derivatives	C07100	Xenobiotics biodegradation and metabolism; Global and overview maps	93-76-5	HMDB0245475	mzCloud	MSI_level2	pos	M272T50	3.96565e+06	4.08778e+06	4.7161e+06	6.06141e+06	3.40682e+06	1.33893e+06	5.68431e+06	719315	83388.3	938531	M272T50	4.60012e+06	2.93916e+06	2.86371e+06	2.18336e+06	1.30793e+06	1.06385e+06	2.97783e+06	4.99162e+06	2.20498e+06	2.38958e+06	2.83815e+06	2.46019e+06	1.58711e+06	2.58264e+06	2.55767e+06	2.89313e+06	1.32495e+06	2.44071e+06	2.07655e+06	1.47769e+06
M518T367_2	N-desmethylimatinib	518.34	367	479.243	1.346	C28H29N7O	[M+K]+	Benzenoids	Benzene and substituted derivatives	Anilides				HMDB0013862	mzCloud	MSI_level2	pos	M518T367_2	6.08777e+06	47669.2	276873	3.79097e+06	2.43036e+06	1.16418e+07	690494	265123	2.318e+06	51673.5	M518T367_2	5.67571e+06	9.15715e+07	3.00232e+07	3.32871e+07	5.47776e+07	4.73767e+07	2.35848e+07	2.81197e+06	2.35258e+06	2.45523e+07	754143	1.2311e+07	9.07425e+06	8.19209e+06	1.58313e+07	1.52724e+07	5.09343e+06	3.06234e+07	8.86321e+06	4.17622e+07
M528T244_2	Butanediamide, N4-(5-(acetylamino)-1-((methylamino)carbonyl)pentyl)-N1-hydroxy-2-(((4-hydroxyphenyl)thio)methyl)-3-(2-methylpropyl)-, (2S-(N4(R*),2R*,3S*))-	528.284	244.3	510.251	1.36	C24H38N4O6S	[M+NH4]+	Organosulfur compounds	Thioethers	Aryl thioethers				HMDB0248900	mzCloud	MSI_level2	pos	M528T244_2	92937.3	74681.2	75020	758353	136265	90129.8	66549.8	137851	844240	177935	M528T244_2	6.77087e+06	9622.47	2.08085e+06	1.28042e+06	1.64139e+06	2.44122e+06	6.40231e+06	3.92007e+06	3.68392e+06	1.00939e+06	1.54375e+07	1.207e+06	227607	1.11779e+06	1.65432e+06	5.51945e+06	1.37779e+06	2.94404e+06	1.75737e+06	2.28244e+06
M516T406	Chlorobactene	516.387	405.5	532.407	1.368	C40H52	[M-NH3+H]+				C15908	Metabolism of terpenoids and polyketides	2932-09-4		mzCloud	MSI_level2	pos	M516T406	1.23081e+07	1.17173e+07	2.03422e+07	3.23222e+07	2.83901e+07	65683.5	3.06435e+07	2.43246e+06	815936	231929	M516T406	5.91541e+06	4.51378e+06	1.66592e+06	8.60211e+06	2.81273e+06	2.54094e+06	2.30644e+06	1.17007e+07	4.68257e+06	4.64227e+06	1.9704e+06	2.67534e+06	5.16107e+06	1.3252e+07	4.56411e+06	4.27967e+06	7.29276e+06	1.16858e+07	4.35465e+06	9.09412e+06
M490T364	(2R,4S)-4-Carbamimidamido-3-acetamido-2-((1R,2R)-2-hydroxy-1-methoxy-3-(octanoyloxy)propyl)-3,4-dihydro-2H-pyran-6-carboxylic acid	490.288	364.3	472.253	1.373	C21H36N4O8	[M+NH4]+	Lipids and lipid-like molecules	Fatty Acyls	Fatty acid esters				HMDB0250552	mzCloud	MSI_level2	pos	M490T364	277586	2.53982e+06	875913	926498	1.22185e+06	3.07568e+06	890814	3.17479e+06	5.1659e+06	888299	M490T364	1.07501e+07	9.86736e+06	8.57311e+06	2.92583e+07	1.06095e+07	4.47739e+06	1.05529e+06	8.46002e+06	4.57158e+06	4.51792e+06	6.99216e+06	1.2183e+07	3.51152e+06	5.75754e+06	9.02656e+06	1.08773e+07	2.89236e+06	2.20148e+06	7.88556e+06	1.70985e+07
M314T351	WE 19_1	314.305	351	296.272	1.403	C19H36O2	[M+NH4]+								mzCloud	MSI_level2	pos	M314T351	4.60419e+06	5.32264e+06	5.41476e+06	5.23063e+06	5.0514e+06	5.81331e+06	5.22657e+06	5.2629e+06	4.95652e+06	5.92798e+06	M314T351	2.05987e+08	1.76223e+08	1.79036e+08	7.8758e+07	8.35742e+07	6.69278e+07	7.40769e+07	1.47862e+08	1.14471e+08	1.36346e+08	1.01049e+08	1.08239e+08	9.37502e+07	1.37364e+08	1.2206e+07	1.1609e+08	1.37577e+08	1.23243e+08	9.82552e+07	1.24928e+08
M187T109	alpha-AMINO-3-HYDROXY-5-METHYL-4-ISOXAZOLEPROPIONIC ACID	187.072	109	186.064	1.441	C7H10N2O4	[M+H]+	Organic acids and derivatives	Carboxylic acids and derivatives	Amino acids, peptides, and analogues	C13672		77521-29-0	HMDB0248356	mzCloud	MSI_level2	pos	M187T109	5.44217e+06	5.9056e+06	4.77203e+06	4.6141e+06	5.27427e+06	5.06304e+06	5.16304e+06	5.42742e+06	4.30534e+06	5.39076e+06	M187T109	614536	1.77612e+07	2.96328e+07	6.02483e+07	9.24894e+07	3.21623e+07	1.77111e+08	1.56079e+08	5.84807e+07	1.28954e+08	9.15077e+07	2.43806e+08	4.4846e+07	1.90429e+06	1.60985e+08	8.03258e+07	4.23191e+07	2.19799e+08	6.70547e+07	9.08296e+07
M215T68_2	dethiobiotin	215.139	68.1	214.132	1.451	C10H18N2O3	[M+H]+	Lipids and lipid-like molecules	Fatty Acyls	Fatty acids and conjugates	C01909	Metabolism of cofactors and vitamins; Global and overview maps	533-48-2		mzCloud	MSI_level2	pos	M215T68_2	4.39391e+06	7.7592e+06	4.52845e+06	3.02306e+06	2.49694e+06	2.4668e+06	9.89683e+06	1.35143e+07	2.00399e+06	1.83169e+06	M215T68_2	508804	5.65103e+06	392328	1.97099e+06	1.12352e+06	990335	2.78648e+06	1.01069e+06	1.43744e+06	4.44645e+06	1.31958e+06	895815	1.15848e+06	1.12733e+06	1.16647e+06	935348	994039	1.55434e+06	1.66928e+06	1.10463e+06
M376T353_2	3,5-Dihydroxydodecanoylcarnitine	376.27	353	375.262	1.46	C19H37NO6	[M+H]+	Lipids and lipid-like molecules	Fatty Acyls	Fatty acid esters				HMDB0241291	mzCloud	MSI_level2	pos	M376T353_2	1.6654e+06	4.10205e+06	3.4897e+06	2.55053e+06	3.66427e+06	4.93315e+06	3.35385e+06	3.23729e+06	8.8736e+06	3.30092e+06	M376T353_2	1.63477e+07	1.41828e+07	8.55161e+06	1.28183e+07	1.01848e+07	7.87943e+06	8.08421e+06	9.44249e+06	9.11301e+06	1.093e+07	9.30721e+06	7.3142e+06	9.7142e+06	1.36215e+07	1.56388e+07	9.53313e+06	1.04863e+07	8.80006e+06	9.27383e+06	6.47989e+06
M274T42	Trichlorfon	273.956	41.5	255.923	1.475	C4H8Cl3O4P	[M+NH4]+	Organic acids and derivatives	Organic phosphonic acids and derivatives	Phosphonic acid diesters	C07971		52-68-6	HMDB0254686	mzCloud	MSI_level2	pos	M274T42	1.77913e+06	7.78616e+06	33157.5	880600	3.04073e+06	2.55927e+06	1.53254e+06	223338	693876	3.34628e+06	M274T42	4.32788e+07	3.20614e+07	2.16793e+07	2.61374e+07	2.1169e+07	1.97147e+07	2.00527e+07	2.39046e+07	1.95764e+07	2.5176e+07	2.11843e+07	2.25273e+07	1.87816e+07	2.88996e+07	2.21915e+07	2.06232e+07	2.24984e+07	2.24509e+07	2.78879e+07	1.87465e+07
M189T105	Tabtoxinine beta-lactam	189.087	105.5	188.08	1.479	C7H12N2O4	[M+H]+				C20918	Biosynthesis of other secondary metabolites; Global and overview maps	65709-93-5		mzCloud	MSI_level2	pos	M189T105	1.68902e+06	1.52057e+06	1.02601e+06	364057	809562	1.25833e+06	369089	995370	1.14637e+06	264262	M189T105	1.65408e+07	1.52021e+08	5.75622e+08	4.5748e+08	6.42966e+08	7.68047e+08	9.25366e+08	8.28327e+08	6.99561e+08	5.51768e+08	1.07038e+09	1.30229e+09	1.14976e+09	3.04338e+08	8.51642e+08	9.00612e+08	9.86693e+08	8.74568e+08	3.24439e+07	7.97937e+07
M160T35	2-Chloro-2,5-dihydro-5-oxofuran-2-acetate	159.969	35.1	175.988	1.479	C6H5ClO4	[M-NH3+H]+				C04522	Xenobiotics biodegradation and metabolism; Global and overview maps			mzCloud	MSI_level2	pos	M160T35	3.45663e+06	5.65678e+06	5.20836e+06	1.04317e+07	3.6778e+06	4.33425e+06	3.42618e+06	3.35307e+06	5.03709e+06	4.88069e+06	M160T35	7.42678e+07	2.3178e+08	1.41932e+08	1.11979e+08	9.64889e+07	1.11339e+08	1.27871e+08	1.38925e+08	9.47812e+07	1.52682e+08	1.09769e+08	1.25832e+08	1.14203e+08	1.70615e+08	1.91184e+08	1.62624e+08	1.56499e+08	1.60453e+08	1.58321e+08	1.40928e+08
M286T335	Sphingosine (m18_0)	286.31	335.5	285.303	1.484	C18H39NO	[M+H]+								mzCloud	MSI_level2	pos	M286T335	5.66028e+06	4.45655e+06	6.07917e+06	4.72332e+06	5.46399e+06	5.05364e+06	5.26586e+06	5.74516e+06	4.90346e+06	4.49421e+06	M286T335	7.35015e+07	5.65155e+07	5.57691e+07	4.14932e+07	2.84503e+07	3.20314e+07	3.30436e+07	5.32868e+07	3.47248e+07	4.4193e+07	3.40357e+07	3.42032e+07	2.92247e+07	6.12242e+07	3.5463e+07	3.14573e+07	4.08154e+07	5.82583e+07	4.07413e+07	3.88637e+07
M276T385	HOMATROPINE	276.159	385.3	275.152	1.492	C16H21NO3	[M+H]+				C07814		87-00-3		Metlin	MSI_level2	pos	M276T385	2.31925e+06	2.73113e+06	3.09842e+06	3.44842e+06	2.79976e+06	4.19982e+06	3.12413e+06	3.71559e+06	4.06835e+06	4.38876e+06	M276T385	3.53331e+07	2.14972e+07	2.06914e+07	2.87614e+07	1.48e+07	1.6757e+07	1.70974e+07	2.79117e+07	2.15657e+07	2.76291e+07	1.89879e+07	3.44317e+07	3.47537e+07	3.77783e+07	2.43968e+07	1.91551e+07	2.629e+07	3.27231e+07	3.12661e+07	3.8237e+07
M314T292	Decenoylcarnitine	314.232	292.1	313.225	1.505	C17H31NO4	[M+H]+	Lipids and lipid-like molecules	Fatty Acyls	Fatty acids and conjugates			1256380-16-1	HMDB0250918	mzCloud	MSI_level2	pos	M314T292	5.37012e+06	4.28256e+06	3.73624e+06	3.45249e+06	3.37241e+06	3.67168e+06	3.20716e+06	4.68098e+06	3.91182e+06	7.10147e+06	M314T292	8.31314e+07	9.76653e+07	7.17009e+07	2.87583e+07	5.38182e+06	3.67884e+07	1.65893e+08	6.35857e+07	5.16662e+07	8.91427e+07	2.81394e+07	3.48318e+07	9.78682e+06	3.72621e+07	1.99557e+07	1.48153e+07	1.11562e+07	4.13246e+07	1.58e+08	4.05303e+07
M279T412	Dibutyl phthalate	279.159	412.2	278.152	1.513	C16H22O4	[M+H]+	Benzenoids	Benzene and substituted derivatives	Benzoic acids and derivatives	C14214		84-74-2	HMDB0033244	MoNA	MSI_level2	pos	M279T412	5.65324e+06	2.83439e+06	6.56973e+06	5.17207e+06	1.06167e+07	6.63413e+06	3.92207e+06	1.75442e+06	2.25027e+06	4.07944e+06	M279T412	3.33899e+08	3.05252e+08	2.47026e+08	2.13787e+08	1.82995e+08	2.10172e+08	2.14957e+08	2.59547e+08	2.12891e+08	2.72307e+08	2.4509e+08	2.6845e+08	2.52362e+08	4.00485e+08	3.16927e+08	2.95721e+08	3.02425e+08	2.94156e+08	3.19781e+08	2.99265e+08
M131T111	L-cis-3-Amino-2-pyrrolidinecarboxylic acid	131.082	110.8	130.074	1.523	C5H10N2O2	[M+H]+	Organic acids and derivatives	Carboxylic acids and derivatives	Amino acids, peptides, and analogues			25876-88-4	HMDB0029396	mzCloud	MSI_level2	pos	M131T111	332693	404769	313383	688592	698504	179469	359458	1.15611e+07	1.74216e+07	1.9251e+07	M131T111	60074.4	268013	4.85259e+06	2.20349e+07	6.84068e+06	676497	755985	7.09237e+06	3.90731e+06	702326	5.68097e+06	806871	682742	378339	6.48514e+06	1.25984e+06	622033	3.67232e+06	6.91473e+06	6.27257e+06
M120T59	2-Methylserine	120.066	58.8	119.058	1.526	C4H9NO3	[M+H]+				C02115		5424-29-3		BioDeepDB	MSI_level2	pos	M120T59	4.99019e+06	5.84461e+06	5.06719e+06	6.00564e+06	6.52269e+06	6.00188e+06	7.52167e+06	3.14578e+06	655677	5.06413e+06	M120T59	9.23482e+06	7.35121e+06	5.81218e+06	8.42017e+06	5.03739e+06	4.53822e+06	5.38792e+06	1.58127e+06	1.62846e+06	1.33276e+06	6.009e+06	9.95252e+06	5.67598e+06	2.28453e+06	1.14578e+07	2.29213e+06	1.76034e+06	5.71354e+06	2.26582e+06	1.99194e+06
M286T329	C17 Sphingosine	286.274	328.9	285.267	1.542	C17H35NO2	[M+H]+						6918-48-5		Metlin	MSI_level2	pos	M286T329	1.14674e+06	6.99729e+06	1.61303e+06	1.12351e+06	6.98726e+06	1.60761e+07	1.25771e+07	1.41677e+06	145487	3.89765e+06	M286T329	3.12985e+08	2.61055e+08	2.70756e+08	1.22654e+08	1.13552e+08	1.00522e+08	1.30941e+08	1.92498e+08	1.51466e+08	2.0239e+08	1.43352e+08	1.72825e+08	1.09133e+08	2.40233e+08	1.89144e+08	1.93272e+08	2.19441e+08	2.18221e+08	1.7174e+08	1.50085e+08
M114T226	1-Ethylpiperidine	114.128	225.6	113.12	1.582	C7H15N	[M+H]+	Organoheterocyclic compounds	Piperidines				766-09-6	HMDB0243877	mzCloud	MSI_level2	pos	M114T226	5.98362e+06	4.41167e+06	4.18988e+06	5.47292e+06	6.47597e+06	4.92779e+06	3.84711e+06	3.29488e+06	2.41629e+06	6.37878e+06	M114T226	1.50574e+06	3.24759e+06	2.49809e+06	2.33359e+06	1.96473e+06	1.58888e+06	1.19318e+06	1.73633e+06	1.11313e+06	3.40329e+06	2.78088e+06	1.46192e+06	533962	841216	1.43727e+06	2.41895e+06	395693	1.56474e+06	2.10228e+06	1.55307e+06
M259T41	Isocitric acid trisodium salt	258.98	40.7	257.973	1.6	C6H5Na3O7	[M+H]+						1637-73-6		mzCloud	MSI_level2	pos	M259T41	5.34138e+06	4.82713e+06	5.6745e+06	7.43776e+06	7.62794e+06	4.54974e+06	6.07294e+06	7.55392e+06	6.56246e+06	6.45864e+06	M259T41	1.44575e+07	1.20133e+07	1.0188e+07	8.61864e+06	6.25249e+06	6.48003e+06	7.68128e+06	6.63609e+06	6.33751e+06	8.23144e+06	5.78992e+06	6.80615e+06	6.13977e+06	8.83182e+06	7.5966e+06	7.15736e+06	6.59883e+06	7.76187e+06	8.22414e+06	7.1108e+06
M316T345	Sphingosine (d19_0)	316.322	344.6	315.314	1.615	C19H41NO2	[M+H]+								mzCloud	MSI_level2	pos	M316T345	4.13073e+06	4.39902e+06	4.02757e+06	4.0039e+06	3.74007e+06	3.69116e+06	2.54162e+06	5.18536e+06	4.82223e+06	4.74719e+06	M316T345	2.40627e+09	2.22546e+09	2.18122e+09	1.36639e+09	1.43654e+09	9.93675e+08	1.3259e+09	2.57789e+09	1.87641e+09	1.94352e+09	1.49408e+09	1.54302e+09	1.63633e+09	2.2722e+09	1.34201e+09	1.913e+09	2.61327e+09	1.95436e+09	1.43972e+09	1.77896e+09
M175T50	Glycylvaline	175.108	50.4	174.1	1.634	C7H14N2O3	[M+H]+	Organic acids and derivatives	Carboxylic acids and derivatives	Amino acids, peptides, and analogues			1963-21-9	HMDB0028854	mzCloud	MSI_level2	pos	M175T50	2.44499e+06	2.45509e+06	23970.1	2.6686e+06	1.60036e+06	2.20512e+06	1.75095e+06	2347.22	7.9714e+06	2.91895e+06	M175T50	1.31183e+06	2.33253e+06	2.25128e+06	1.27629e+06	1.70513e+06	562689	3.59648e+06	712426	5.93673e+06	1.54948e+06	2.52376e+06	5.81624e+06	2.10318e+06	918032	4.86972e+06	5.37124e+06	4.41666e+06	587836	2.54147e+06	1.08973e+06
M173T250_1	5-Pentyl-1,4-dioxan-2-one	173.118	250.2	172.11	1.646	C9H16O3	[M+H]+	Organoheterocyclic compounds	Dioxanes	1,4-dioxanes			93263-93-5	HMDB0059936	mzCloud	MSI_level2	pos	M173T250_1	1.55827e+06	852030	272648	91665.7	551834	1.1744e+06	223985	227896	589025	1.94379e+06	M173T250_1	670614	225835	213512	900949	712256	762461	834334	1.30693e+06	272137	1.0058e+06	1.67524e+06	1.87439e+06	309283	1.27377e+06	1.02472e+06	1.59464e+06	463741	1.24335e+06	1.81257e+06	1.28368e+06
M317T311	NCIOpen2_008215	317.284	311	316.277	1.648	C22H36O	[M+H]+				C14933				mzCloud	MSI_level2	pos	M317T311	3.60112e+06	4.46067e+06	4.61178e+06	3.60255e+06	4.10762e+06	5.02474e+06	4.24026e+06	4.43287e+06	4.42679e+06	3.7398e+06	M317T311	2.63079e+06	4.1025e+06	1.96712e+06	1.17552e+06	2.33703e+06	3.47257e+06	5.36236e+06	1.87603e+06	1.65457e+06	9.77578e+06	2.67456e+06	5.17854e+06	1.30334e+06	1.46268e+06	1.56095e+06	4.09218e+06	1.51288e+06	7.93083e+06	9.84434e+06	1.46492e+06
M357T376	Docosa-4,7,10,13,16,19-hexaenoic acid ethyl ester	357.278	376.3	356.272	1.657	C24H36O2	[M+H]+	Lipids and lipid-like molecules	Fatty Acyls	Fatty acid esters				HMDB0247518	mzCloud	MSI_level2	pos	M357T376	1.67467e+06	1.54866e+06	1.88372e+06	2.86981e+06	2.08945e+06	2.39626e+06	1.44666e+06	1.45054e+06	1.78376e+06	2.36202e+06	M357T376	1.35384e+07	1.19166e+07	9.54803e+06	4.49269e+07	4.17545e+06	3.98346e+06	3.97597e+06	1.08014e+07	1.13312e+07	5.2684e+07	4.87354e+07	1.30754e+07	288083	3.31856e+06	3.18164e+07	3.95164e+06	62566.2	1.09055e+07	9.53547e+06	5.7039e+06
M219T294	Valerenal	219.175	293.6	218.167	1.676	C15H22O	[M+H]+	Lipids and lipid-like molecules	Prenol lipids	Sesquiterpenoids			4176-16-3	HMDB0035786	mzCloud	MSI_level2	pos	M219T294	980583	1.36798e+06	1.07085e+06	3.15443e+06	474049	918575	813131	1.17948e+06	1.344e+06	2.57067e+06	M219T294	8.98394e+07	22907.4	8726.67	2.143e+07	1.88338e+07	1.96699e+07	2.88191e+07	15353.4	1.89081e+07	2.83699e+07	4.07334e+07	2.55424e+07	1.71513e+07	3.05006e+07	1.46423e+07	3.54404e+07	2.12517e+07	29493.6	64175.5	47855.9
M217T42	Methoxsalen	217.05	42.4	216.042	1.69	C12H8O4	[M+H]+	Phenylpropanoids and polyketides	Coumarins and derivatives	Furanocoumarins	C01864		298-81-7	HMDB0014693	MoNA	MSI_level2	pos	M217T42	390808	1.7606e+06	189226	1.75136e+06	260237	362648	854750	3.13901e+06	2.67759e+06	2.09792e+06	M217T42	1.74244e+06	1.45177e+06	1.59811e+06	3.22142e+06	702742	457569	2.6297e+06	665489	2.21293e+06	2.48294e+06	804389	727728	1.94845e+06	2.55985e+06	633563	672970	2.43609e+06	2.33735e+06	2.75429e+06	2.31233e+06
M146T50	Deoxycarnitine	146.118	50.2	145.11	1.715	C7H15NO2	[M+H]+	Lipids and lipid-like molecules	Fatty Acyls	Fatty acids and conjugates			407-64-7	HMDB0001161	mzCloud	MSI_level2	pos	M146T50	5.55307e+06	7.85255e+06	6.43362e+06	2.87003e+07	1.09011e+07	5.13864e+06	4.08353e+06	4.24395e+06	6.49606e+06	5.60772e+06	M146T50	8.41068e+06	2.00657e+07	1.51901e+07	7.3383e+06	6.84661e+06	1.36019e+07	2.4374e+07	7.1893e+06	1.51665e+07	7.54076e+06	1.60027e+07	1.37826e+07	1.12047e+07	1.2629e+07	2.25871e+07	1.20005e+07	2.00204e+07	1.4721e+07	1.71569e+07	1.44178e+07
M499T46_3	Isothiocyanates	498.914	46	497.906	1.725	C16H8N2Na2O6S4	[M+H]+	Phenylpropanoids and polyketides	Stilbenes	Sulfonated stilbenes				HMDB0302328	mzCloud	MSI_level2	pos	M499T46_3	7.21592e+06	3.38405e+06	4.86595e+06	3.19138e+06	5.84095e+06	6.62367e+06	3.56627e+06	6.10709e+06	4.07386e+06	5.56332e+06	M499T46_3	4.88254e+07	6.02041e+06	1.45692e+07	2.50073e+07	2.20793e+07	2.02047e+07	2.21537e+07	2.95275e+07	1.13584e+06	4.19731e+06	1.87009e+06	2.1302e+07	2.53662e+07	4.52332e+07	2.67595e+07	3.27421e+06	3.97173e+06	2.61302e+07	2.75207e+07	1.45197e+06
M771T46_2	benzosceptrin C	770.841	45.8	769.835	1.73	C22H18Br4N10O2	[M+H]+								mzCloud	MSI_level2	pos	M771T46_2	4.6983e+06	1.86102e+06	3.71362e+06	4.94578e+06	1.39259e+06	1.79923e+06	2.36008e+06	2.35356e+06	1.06462e+06	3.27584e+06	M771T46_2	3.21696e+07	1.35042e+07	7.31986e+06	8.46296e+06	1.50374e+07	1.28002e+07	1.72015e+07	2.45295e+07	1.6989e+07	3.34619e+07	1.72397e+07	2.57034e+07	3.35579e+07	5.31232e+07	2.22099e+07	2.37309e+07	3.36664e+07	3.56893e+07	3.70868e+07	1.10128e+07
M102T41_2	Benzimidazole	102.034	40.9	118.053	1.735	C7H6N2	[M-NH3+H]+	Organoheterocyclic compounds	Benzimidazoles		C02009		51-17-2	HMDB0248993	mzCloud	MSI_level2	pos	M102T41_2	1.69875e+07	6.59165e+06	4.18533e+06	6.55821e+06	6.9287e+06	4.90809e+06	5.84609e+06	6.90404e+06	8.36405e+06	5.07783e+06	M102T41_2	3.59888e+08	2.95774e+08	2.36704e+08	2.43599e+08	2.12335e+08	2.11577e+08	2.226e+08	2.2801e+08	2.06635e+08	2.71819e+08	2.15506e+08	2.51693e+08	2.30918e+08	3.45341e+08	2.80696e+08	2.44041e+08	2.69887e+08	2.67525e+08	3.07942e+08	2.40866e+08
M193T50	N-(2-Hydroxypropyl)valine	193.155	50	175.121	1.747	C8H17NO3	[M+NH4]+	Organic acids and derivatives	Carboxylic acids and derivatives	Amino acids, peptides, and analogues				HMDB0254992	mzCloud	MSI_level2	pos	M193T50	601575	903073	4.59229e+06	1.96498e+06	1.43355e+06	175533	1.89445e+06	238705	88706.1	345276	M193T50	3.28572e+06	5.55795e+06	1.57329e+07	8.85698e+06	2.28916e+06	180555	6.75238e+06	1.20049e+07	2.7387e+06	4.43384e+07	5.23614e+07	2.21009e+06	66750.2	1.71765e+06	3.73665e+06	7.64539e+06	676717	2.09862e+06	2.35466e+06	9.10981e+06
M172T250	2-Amino-3-cyclohexylpropanoic acid	172.133	250.2	171.126	1.751	C9H17NO2	[M+H]+	Organic acids and derivatives	Carboxylic acids and derivatives	Amino acids, peptides, and analogues			4441-50-3	HMDB0244979	mzCloud	MSI_level2	pos	M172T250	2.6309e+06	165528	1.97793e+06	242301	1.31573e+06	1.47232e+06	919418	687606	2.22032e+06	989498	M172T250	3.28016e+07	976356	839419	1.31393e+07	1.00752e+07	1.24944e+07	1.22908e+07	1.65369e+07	1.05794e+07	1.21459e+07	2.2926e+07	2.72993e+07	1.2551e+07	1.53318e+07	1.40192e+07	1.78356e+07	1.78536e+07	1.63709e+07	2.31142e+07	1.83242e+07
M124T446	L-Histidinol	124.087	445.6	141.09	1.765	C6H11N3O	[M-H2O+H]+	Organic nitrogen compounds	Organonitrogen compounds	Amines	C00860	Amino acid metabolism; Global and overview maps	4836-52-6	HMDB0003431	HMDB	MSI_level2	pos	M124T446	2.86542e+06	1.80513e+06	2.52258e+06	1.97268e+06	2.46335e+06	1.47756e+06	2.5321e+06	1.07141e+07	3.68645e+06	1.22565e+07	M124T446	5.34314e+08	1.75613e+08	2.32912e+07	2.09117e+07	2.6434e+06	3.84321e+07	6.01462e+07	2.2586e+07	1.92395e+07	4.43356e+07	1.07317e+08	2.03481e+07	5.7236e+07	8.29722e+07	2.23849e+07	6.81363e+07	8.73787e+07	2.34616e+07	3.74338e+07	2.2709e+07
M629T443_1	8-demethyl-8-(2,3,4-O-trimethyl-alpha-L-rhamnosyl)tetracenomycin C	629.188	442.7	646.19	1.791	C31H34O15	[M-H2O+H]+				C20977	Global and overview maps; Metabolism of terpenoids and polyketides			mzCloud	MSI_level2	pos	M629T443_1	450615	3.35793e+06	2.09279e+06	2.48237e+06	1.76377e+06	3.15971e+06	1.77742e+06	3.07223e+06	3.90421e+06	1.93844e+06	M629T443_1	9.71578e+06	2.438e+06	1.6092e+06	750603	2.2626e+06	1.59754e+06	2.06319e+06	921944	876231	2.80393e+06	748802	692439	939413	2.61948e+06	2.1852e+06	519598	1.28433e+06	831539	1.04128e+06	1.72335e+06
M271T53	Chymopapain	270.957	52.5	269.95	1.801	C6H6O8S2	[M+H]+	Benzenoids	Benzene and substituted derivatives	Benzenesulfonic acids and derivatives				HMDB0029845	mzCloud	MSI_level2	pos	M271T53	712967	2.88963e+06	1.79846e+06	1.49538e+06	1.05854e+06	948380	1.08058e+06	334212	247722	425549	M271T53	2.49737e+07	2.28356e+07	2.0726e+07	1.27819e+07	1.55665e+07	9.42036e+06	9.01147e+06	1.16815e+07	1.07636e+07	3.24988e+07	1.26433e+07	2.05336e+07	1.75829e+07	2.19452e+07	1.70014e+07	1.45344e+07	8.29907e+06	1.87424e+07	1.78429e+07	1.3437e+07
M243T68	Isophosphamide mustard	242.982	67.9	219.994	1.804	C4H11Cl2N2O2P	[M+Na]+	Organic acids and derivatives	Organic phosphoric acids and derivatives	Organic phosphoramides	C16559	Xenobiotics biodegradation and metabolism	31645-39-3	HMDB0060691	mzCloud	MSI_level2	pos	M243T68	3.70925e+06	3.99575e+06	4.95456e+06	3.46877e+06	5.16887e+06	4.86472e+06	3.82853e+06	5.0274e+06	4.68594e+06	5.5534e+06	M243T68	1.99699e+07	1.73801e+07	1.4761e+07	4.95417e+06	3.86834e+06	3.35539e+06	6.71664e+06	5.9295e+06	7.2931e+06	7.69478e+06	1.04829e+07	6.08182e+06	7.9484e+06	1.40223e+07	9.76203e+06	8.70285e+06	6.85293e+06	1.5999e+07	1.30606e+07	1.19862e+07
M566T392_2	2-Hydroxy-2-[2-oxo-2-[[4-[(3-aminopropyl)amino]butyl]amino]ethyl]-2-[2-oxo-2-[[4-[[3-[(3,4-dihydroxybenzoyl)amino]propyl]amino]butyl]amino]ethyl]acetic acid	566.317	392	582.338	1.806	C27H46N6O8	[M-NH3+H]+				C22069	Metabolism of terpenoids and polyketides			mzCloud	MSI_level2	pos	M566T392_2	2.85354e+06	4.44536e+06	3.46431e+06	2.54573e+06	3.22341e+06	5.55163e+06	4.21573e+06	3.81695e+06	6.26717e+06	2.09784e+06	M566T392_2	1.16698e+08	7.89686e+07	1.76183e+08	1.00261e+08	8.55611e+07	4.45817e+07	3.43771e+07	4.51379e+07	5.83583e+07	7.73328e+07	4.37594e+07	8.83379e+07	4.38271e+07	3.76554e+07	4.62872e+07	3.48677e+07	4.28429e+07	5.91013e+07	5.07838e+07	1.97346e+07
M460T356_1	Apstatin	460.255	356.3	459.248	1.81	C23H33N5O5	[M+H]+	Organic acids and derivatives	Peptidomimetics	Hybrid peptides				HMDB0248539	mzCloud	MSI_level2	pos	M460T356_1	4.73612e+06	4.42193e+06	4.1528e+06	8.54742e+06	3.9302e+06	3.23664e+06	3.89137e+06	3.2878e+06	3.42209e+06	3.45274e+06	M460T356_1	3.20862e+07	7.2687e+06	4.7353e+07	1.10671e+07	2.32533e+07	1.86639e+07	1.62046e+07	1.15765e+07	1.18837e+07	2.21496e+07	3.00773e+07	1.2706e+07	2.59246e+07	1.0891e+07	4.07661e+07	9.82454e+06	2.25328e+07	6.2638e+06	1.3969e+07	1.16816e+07
M544T352_1	(5S,8S,10Ar)-N-benzhydryl-5-((S)-2-(methylamino)propanamido)-3-(3-methylbutanoyl)-6-oxodecahydropyrrolo[1,2-a][1,5]diazocine-8-carboxamide	544.327	351.7	561.331	1.836	C32H43N5O4	[M-H2O+H]+	Organic acids and derivatives	Carboxylic acids and derivatives	Amino acids, peptides, and analogues				HMDB0248685	mzCloud	MSI_level2	pos	M544T352_1	311079	1.77964e+06	133706	2.29842e+06	49692.8	20919.9	22986.3	4.11221e+06	4.17786e+06	6.5936e+06	M544T352_1	1.71933e+07	2.41544e+08	5.7368e+07	2.65521e+08	9.65219e+07	5.12721e+07	3.8673e+07	3.98155e+07	1.52369e+08	1.00297e+08	3.12223e+07	4.29779e+07	3.75916e+07	1.05916e+08	1.62026e+08	3.73698e+07	5.62901e+07	1.68558e+08	1.91075e+07	9.39323e+07
M196T346	1-Hydroxy-2,5-dioxopyrrolidine-3-sulfonic acid	195.991	346.3	194.984	1.86	C4H5NO6S	[M+H]+	Organoheterocyclic compounds	Pyrrolidines	Pyrrolidones			82436-78-0	HMDB0243897	mzCloud	MSI_level2	pos	M196T346	2.93269e+06	2.30881e+06	4.88929e+06	2.80943e+06	6.18022e+06	3.37311e+06	3.18736e+06	4.47958e+06	4.77956e+06	7.66797e+06	M196T346	2.36047e+07	7.13215e+07	1.2365e+08	3.86103e+07	3.17203e+07	5.81396e+07	1.13645e+08	1.37706e+07	3.3259e+07	5.83975e+07	8.04299e+06	1.28571e+07	3.07562e+07	8.51985e+07	1.2701e+07	2.33677e+07	1.35793e+07	6.37038e+07	1.08539e+07	9.11263e+06
M312T386_2	5-(N,N-Hexamethylene)amiloride	312.134	385.8	311.126	1.906	C12H18ClN7O	[M+H]+	Organoheterocyclic compounds	Diazines	Pyrazines			1345839-29-3	HMDB0246736	mzCloud	MSI_level2	pos	M312T386_2	4.26735e+06	3.43221e+06	3.17108e+06	2.25327e+06	3.76575e+06	3.41346e+06	4.00142e+06	4.13774e+06	2.95718e+06	3.5502e+06	M312T386_2	5.55536e+07	2.89235e+07	6.75231e+07	2.98657e+07	2.15075e+07	1.83949e+07	2.85822e+07	1.95604e+07	1.04112e+07	2.34047e+07	8.69957e+06	1.97322e+07	1.05644e+07	1.37271e+07	1.02165e+07	1.14245e+07	1.24499e+07	1.6826e+07	1.24501e+07	7.87335e+06
M496T414	LysoPC(16_0_0_0)	496.339	413.6	495.332	1.911	C24H50NO7P	[M+H]+	Lipids and lipid-like molecules	Glycerophospholipids	Glycerophosphocholines			17364-16-8	HMDB0010382	HMDB	MSI_level2	pos	M496T414	2.13087e+07	5.88058e+06	1.2621e+07	1.42761e+07	1.42548e+06	1.46508e+07	8.18136e+06	1.61058e+07	829101	4.09793e+06	M496T414	132403	1.24734e+07	1.5394e+07	3.55813e+07	1.28235e+07	3.66773e+07	1.0864e+07	1.22502e+07	2.98148e+07	1.06538e+07	3.56785e+07	4.11071e+07	3.34647e+07	1.16056e+07	3.63615e+07	4.57133e+07	4.59667e+07	1.47376e+07	3.62044e+07	3.21263e+07
M198T250	Dibenzylamine	198.128	249.6	197.12	1.921	C14H15N	[M+H]+						103-49-1		MoNA	MSI_level2	pos	M198T250	3.31705e+06	2.53441e+06	4.44419e+06	3.99151e+06	4.13248e+06	5.99028e+06	3.16884e+06	3.02659e+06	5.04481e+06	4.72629e+06	M198T250	5.24892e+07	245029	261729	7.40452e+07	8.19564e+06	4.04361e+07	1.00186e+07	3.38833e+07	8.08096e+06	5.24181e+07	4.88496e+07	8.4757e+07	1.1125e+07	1.35766e+07	1.15731e+07	2.51086e+07	1.91499e+07	1.02359e+07	9.28908e+06	6.63854e+07
M330T358	Phytanate	330.336	357.6	312.303	1.936	C20H40O2	[M+NH4]+	Lipids and lipid-like molecules	Prenol lipids	Diterpenoids	C01607		14721-66-5	HMDB0000801	mzCloud	MSI_level2	pos	M330T358	2.83096e+06	3.36231e+06	3.26554e+06	4.46881e+06	4.22178e+06	4.85816e+06	3.06772e+06	3.73625e+06	5.5803e+06	5.09103e+06	M330T358	4.35703e+07	5.87472e+07	2.36735e+07	3.39334e+07	1.56721e+07	1.45553e+07	4.9305e+07	2.14465e+07	9.16266e+07	2.23613e+07	4.39077e+07	1.3435e+07	1.19965e+07	2.21276e+07	4.81537e+07	5.55752e+07	4.05162e+07	2.26015e+07	1.97684e+07	4.35515e+07
M235T111	N-[(2s)-2-Amino-2-Carboxyethyl]-L-Glutamic Acid	235.092	111	234.085	1.952	C8H14N2O6	[M+H]+				C21559	Biosynthesis of other secondary metabolites; Global and overview maps			mzCloud	MSI_level2	pos	M235T111	7.09386e+06	6.93049e+06	6.06284e+06	8.11875e+06	6.40165e+06	7.54852e+06	6.03562e+06	6.84459e+06	7.89963e+06	9.17254e+06	M235T111	3.2637e+06	8.7104e+07	3.82179e+08	2.48136e+08	2.44557e+08	5.43593e+08	5.77182e+08	4.69146e+08	6.22452e+08	2.54781e+08	9.16018e+08	7.61365e+08	7.16362e+08	1.11345e+08	7.73053e+08	7.48863e+08	5.91785e+07	6.38135e+08	2.499e+08	5.42618e+08
M235T282	Glutamylserine	235.092	282.4	234.085	1.952	C8H14N2O6	[M+H]+	Organic acids and derivatives	Carboxylic acids and derivatives	Amino acids, peptides, and analogues			5875-38-7	HMDB0028828	mzCloud	MSI_level2	pos	M235T282	1.17437e+07	1.25689e+07	7.30861e+06	1.68147e+07	9.46975e+06	7.66779e+06	4.36486e+06	6.97221e+06	2.2941e+06	8.23057e+06	M235T282	48123.7	29232.9	2.26388e+06	3.53626e+06	1.28087e+07	2.26639e+07	2.67689e+07	2.03683e+07	2.72102e+07	1.49692e+07	2.20157e+08	1.19126e+08	1.11473e+08	2.2129e+07	5.62696e+07	5.76585e+07	7.13698e+07	1.26167e+08	7.90723e+07	6.42073e+07
M244T321	2-Pentadecanone	244.263	320.6	226.23	1.959	C15H30O	[M+NH4]+	Organic oxygen compounds	Organooxygen compounds	Carbonyl compounds			2345-28-0	HMDB0031081	mzCloud	MSI_level2	pos	M244T321	3.83293e+06	2.26735e+06	2.51476e+06	2.87618e+06	2.17396e+06	2.83421e+06	2.15244e+06	3.12442e+06	2.49548e+06	3.83565e+06	M244T321	1.22767e+09	1.19362e+09	1.08848e+09	1.06239e+09	6.36046e+08	5.68498e+08	7.31732e+08	1.02787e+09	8.76695e+08	9.98142e+08	7.77801e+08	9.43054e+08	7.69845e+08	1.14093e+09	8.92916e+08	9.66052e+08	1.14478e+09	1.05316e+09	9.53386e+08	8.03098e+08
M330T349	Palmitoyl Serinol	330.3	349.4	329.293	1.982	C19H39NO3	[M+H]+	Lipids and lipid-like molecules	Fatty Acyls	Fatty amides			126127-31-9	HMDB0013654	mzCloud	MSI_level2	pos	M330T349	1.21061e+06	1.51281e+06	1.39425e+06	1.08946e+06	1.47968e+06	1.42054e+06	1.2054e+06	1.67802e+06	1.59986e+06	5.6677e+06	M330T349	1.58729e+07	2.21148e+07	2.39108e+06	1.43166e+07	6.11102e+06	6.02021e+06	6.64205e+06	9.70887e+06	1.62512e+07	1.05018e+07	9.25913e+06	8.99147e+06	7.75247e+06	2.56504e+07	1.20129e+07	2.09665e+07	2.52608e+07	1.18739e+07	1.04034e+07	3.80381e+06
M980T280_15	Diadenosine hexaphosphate	979.96	279.6	995.981	1.998	C20H30N10O25P6	[M-NH3+H]+	Nucleosides, nucleotides, and analogues	(5'->5')-dinucleotides		C20190		56983-23-4	HMDB0001282	mzCloud	MSI_level2	pos	M980T280_15	1.13178e+06	982059	1.47919e+06	1.11469e+06	955388	1.82741e+06	1.47543e+06	1.44105e+06	1.1975e+06	1.08286e+06	M980T280_15	6.06062e+07	758095	574506	1.47232e+07	4.25705e+07	3.97032e+07	7.69437e+06	6.17935e+06	3.74177e+07	2.48438e+07	1.52558e+07	5.86418e+07	4.54539e+07	1.7952e+07	8.19829e+07	3.12207e+07	2.57281e+07	4.35455e+07	1.03576e+08	4.65826e+07
M546T427	Asp Arg Lys Lys	546.335	426.6	545.329	2.023	C22H43N9O7	[M+H]+								mzCloud	MSI_level2	pos	M546T427	2.79622e+06	867987	4.14561e+06	2.95157e+06	791636	1.13908e+06	2.6157e+06	3.30553e+06	2.07992e+06	4.25055e+06	M546T427	760494	468903	1.04704e+06	843287	1.88482e+06	205293	935580	1.65519e+06	612352	1.42107e+06	1.4235e+06	592768	922707	1.49246e+06	1.61805e+06	1.87594e+06	1.31037e+06	1.31688e+06	708936	1.57005e+06
M217T48	3-Chloro-4-(dichloromethyl)-5-hydroxy-2(5H)-furanone	216.923	48.3	215.915	2.055	C5H3Cl3O3	[M+H]+	Organoheterocyclic compounds	Dihydrofurans	Furanones	C19205		77439-76-0	HMDB0245833	mzCloud	MSI_level2	pos	M217T48	1.26841e+06	1.1843e+06	858573	1.07947e+06	1.46364e+06	1.66766e+06	807348	1.00415e+06	1.21867e+06	1.23154e+06	M217T48	1.26718e+08	4.47349e+07	6.39066e+07	5.54217e+07	6.20106e+07	4.90891e+07	8.35236e+07	4.4462e+07	5.45127e+07	6.62375e+07	3.98766e+07	6.22054e+07	9.26178e+07	4.34464e+07	8.2595e+07	5.48365e+07	4.65856e+07	5.65803e+07	8.65736e+07	7.44274e+07
M379T46_1	prefuroplocamioid	378.887	46.1	377.879	2.075	C10H14Br2Cl2O	[M+H]+								mzCloud	MSI_level2	pos	M379T46_1	2.34224e+07	6.70922e+06	4.11461e+06	7.60364e+06	4.5167e+06	3.30148e+06	3.99278e+06	4.53646e+06	572042	7.71733e+06	M379T46_1	7.95766e+06	6.27937e+06	4.15318e+06	9.02612e+06	3.33019e+06	3.29058e+06	4.04038e+07	3.77104e+06	3.19118e+06	4.75323e+07	3.71701e+06	3.41501e+06	7.3732e+06	4.73773e+07	9.01972e+06	3.3725e+06	1.01251e+07	3.79618e+06	3.32477e+06	8.14886e+06
M368T323	CAR 14_2	368.28	322.7	367.272	2.116	C21H37NO4	[M+H]+						1469901-01-6		mzCloud	MSI_level2	pos	M368T323	4.4313e+06	3.54762e+06	3.89866e+06	9.84064e+06	4.7016e+07	2.90494e+06	4.23284e+06	4.79283e+06	8.20128e+06	6.9295e+06	M368T323	3.68467e+07	3.9555e+07	3.26563e+07	1.12809e+07	281899	7.31165e+06	6.5805e+07	2.57941e+07	1.99001e+07	2.61732e+07	9.02255e+06	1.41022e+07	2.23457e+06	1.65342e+07	4.51856e+06	648442	2.4857e+06	2.21396e+07	6.54516e+07	2.46104e+07
M100T83	Methylpyrrolidone	100.076	82.7	99.0684	2.13	C5H9NO	[M+H]+				C11118		872-50-4		MoNA	MSI_level2	pos	M100T83	122067	3.55737e+06	2.26544e+06	1.92633e+06	1.93785e+06	3.25176e+06	2.07242e+06	3.99054e+06	5.20903e+06	1.93375e+06	M100T83	2.49488e+07	6.63409e+07	6.11216e+07	1.00918e+08	5.312e+07	2.80269e+07	3.58833e+07	4.45096e+07	7.12321e+06	1.37958e+07	5.57612e+07	1.53474e+08	8.38277e+06	7.09723e+07	1.44135e+08	1.35055e+08	998960	4.947e+07	1.07922e+07	1.22e+08
M704T376	4-[2-[(E)-Octadec-9-enoyl]oxy-3-[(Z)-octadec-9-enoyl]oxypropoxy]-4-oxobutanoic acid	703.552	375.7	720.554	2.131	C43H76O8	[M-H2O+H]+	Lipids and lipid-like molecules	Glycerolipids	Triradylcglycerols				HMDB0244097	mzCloud	MSI_level2	pos	M704T376	6.0915e+06	6.16963e+06	5.81892e+06	5.51611e+06	5.52419e+06	5.11686e+06	5.31285e+06	5.39634e+06	4.92088e+06	4.95563e+06	M704T376	1.08471e+07	1.98644e+08	1.79585e+08	1.28142e+09	1.86005e+07	4.23926e+07	2.01405e+08	2.62667e+08	2.71472e+08	4.76394e+07	1.16595e+08	8.38574e+07	6.74941e+07	3.24593e+08	6.78841e+08	5.49129e+07	3.88171e+07	2.1821e+07	2.55552e+07	3.53205e+06
M847T46_3	Dihydroxyaerothionin	846.844	45.8	845.838	2.133	C24H26Br4N4O10	[M+H]+								mzCloud	MSI_level2	pos	M847T46_3	2.68592e+06	2.51905e+06	1.86689e+06	2.77183e+06	2.65037e+06	3.43328e+06	2.00996e+06	2.32564e+06	3.30195e+06	2.53524e+06	M847T46_3	1.04568e+06	585654	628569	1.6814e+06	1.53048e+06	1.21271e+06	1.61183e+06	2.44962e+06	1.27289e+06	1.37144e+06	708972	1.38832e+06	2.1718e+06	5.43012e+06	1.94701e+06	1.93544e+06	2.83288e+06	786652	987521	2.01241e+06
M130T195	Octylamine	130.159	194.8	129.152	2.168	C8H19N	[M+H]+	Organic nitrogen compounds	Organonitrogen compounds	Amines	C01740		111-86-4	HMDB0255916	MoNA	MSI_level2	pos	M130T195	3.82636e+06	1.65042e+06	2.22266e+06	2.2868e+06	1.47272e+06	1.5645e+06	1.57415e+06	2.34714e+06	2.03985e+06	1.75435e+06	M130T195	3.47043e+08	446968	622003	2.3405e+07	1.41914e+08	1.95776e+08	2.64507e+08	3.10978e+08	2.865e+08	2.45126e+08	2.75445e+08	1.64098e+08	1.59688e+08	3.57444e+08	2.49704e+08	2.19949e+08	3.24994e+08	2.71997e+08	3.11723e+08	2.31397e+08
M831T262_2	Cryptoporic acid E	831.451	262.4	848.456	2.176	C45H68O15	[M-H2O+H]+						120001-10-7		mzCloud	MSI_level2	pos	M831T262_2	4.34226e+06	5.18548e+06	4.17862e+06	7.18293e+06	1.46279e+07	3.15223e+06	8.56009e+06	6.36084e+06	5.05149e+06	3.2391e+06	M831T262_2	4.86631e+06	54166.3	98164.3	4.35675e+06	2.35955e+06	1.02811e+07	3.78591e+06	1.79309e+06	9.92852e+06	7.47046e+06	8.10059e+06	4.54597e+06	6.59112e+06	1.6324e+06	4.6897e+06	5.64685e+06	5.12294e+06	5.229e+06	7.575e+06	7.04673e+06
M380T427	Tetraethylene glycol monododecyl ether	380.336	427.2	362.303	2.192	C20H42O5	[M+NH4]+						5274-68-0		MoNA	MSI_level2	pos	M380T427	7.42987e+06	7.19236e+06	7.55734e+06	6.48059e+06	6.5185e+06	9.70286e+06	7.58067e+06	7.51238e+06	7.61409e+06	7.41329e+06	M380T427	1.01214e+07	1.84948e+06	1.34398e+06	3.53251e+06	3.06084e+06	3.28969e+06	2.45007e+06	923317	1.93564e+06	2.70147e+06	3.72551e+06	854726	1.83856e+06	849623	779417	788570	756793	797370	3.33426e+06	2.72129e+06
M212T69	3-Methoxytyrosine	212.092	69	211.084	2.215	C10H13NO4	[M+H]+	Organic acids and derivatives	Carboxylic acids and derivatives	Amino acids, peptides, and analogues			300-48-1		MoNA	MSI_level2	pos	M212T69	5.4499e+06	6.0783e+06	5.4155e+06	6.04385e+06	5.31039e+06	4.42972e+06	5.58689e+06	4.47091e+06	4.94024e+06	4.72045e+06	M212T69	469014	2.69965e+07	456222	424969	1.34254e+06	327941	436325	2.08221e+06	338973	1.42859e+06	1.7496e+06	279974	1.08462e+06	1.48621e+06	356014	1.40319e+06	412118	1.1391e+06	401477	1.48321e+06
M861T255_4	[(2S,3R,4S,5R,6R)-5-hydroxy-2,4-bis[(3,4,5-trihydroxybenzoyl)oxy]-6-[(3,4,5-trihydroxybenzoyl)oxymethyl]oxan-3-yl] 3,4,5-trihydroxy-2-(2-methoxy-2-oxoethyl)benzoate	861.134	255	860.128	2.234	C37H32O24	[M+H]+								mzCloud	MSI_level2	pos	M861T255_4	2.32927e+06	5.42496e+06	386931	1.02657e+07	853652	1.94918e+06	4.83148e+06	3.49281e+06	1.29831e+06	1.11917e+06	M861T255_4	3.17335e+06	81585.3	145849	4.97788e+06	1.98411e+06	2.98548e+06	3.41152e+06	1.56327e+06	2.65342e+06	2.11554e+06	1.5169e+06	1.51645e+06	2.86286e+06	1.54184e+06	2.36012e+06	3.53683e+06	1.53314e+06	2.50388e+06	5.18002e+06	2.98641e+06
M240T76	3,6,9,12-Tetraoxatetradecan-1-ol	240.18	75.5	222.147	2.255	C10H22O5	[M+NH4]+								mzCloud	MSI_level2	pos	M240T76	688672	4.05146e+06	6.1317e+06	3.45329e+06	4.57531e+06	8.2541e+06	4.51802e+06	6.94368e+06	1.6778e+07	7.70375e+06	M240T76	4.32421e+06	7.97207e+06	6.75202e+06	9.45276e+06	7.505e+06	6.95691e+06	4.09471e+06	8.7924e+06	7.27902e+06	6.6763e+06	5.92827e+06	7.5086e+06	8.0639e+06	7.07319e+06	6.62511e+06	6.75763e+06	1.43344e+07	1.02502e+07	7.76951e+06	8.94479e+06
M315T98	Valdecoxib	315.08	98.1	314.073	2.267	C16H14N2O3S	[M+H]+	Benzenoids	Benzene and substituted derivatives	Benzenesulfonamides	C21552		181695-72-7	HMDB0005033	HMDB	MSI_level2	pos	M315T98	5.63548e+06	5.51178e+06	2.20764e+07	6.31651e+06	5.01597e+06	6.32195e+06	3.07651e+06	5.04634e+06	2.27686e+07	6.06041e+06	M315T98	683284	1.3677e+08	7.3829e+08	5.5535e+08	4.34105e+08	8.9191e+07	9.10161e+08	8.68593e+08	5.93933e+08	9.88617e+08	5.41903e+08	6.74759e+08	8.46498e+08	1.7933e+08	1.21223e+09	1.20379e+09	8.43125e+08	8.60381e+08	9.94478e+08	5.40825e+08
M207T45	Methylisocitric acid	207.05	45.2	206.043	2.282	C7H10O7	[M+H]+	Organic acids and derivatives	Carboxylic acids and derivatives	Tricarboxylic acids and derivatives	C04593	Carbohydrate metabolism; Global and overview maps	6061-95-6	HMDB0006471	mzCloud	MSI_level2	pos	M207T45	1.35398e+06	2.11737e+06	1.95498e+06	2.68865e+06	2.86512e+06	4.82762e+06	3.42511e+06	3.61767e+06	4.19411e+06	5.55872e+06	M207T45	4.78833e+06	7.46426e+06	4.55508e+06	3.68529e+06	1.83204e+06	2.31817e+06	1.58631e+06	2.58353e+06	2.89877e+06	1.47582e+06	3.20518e+06	4.71564e+06	231116	1.59605e+06	4.14729e+06	2.83904e+06	2.57701e+06	1.07865e+06	1.98491e+06	2.06587e+06
M241T311	3-(3,4,5-Trimethoxyphenyl)propanoic acid	241.108	311.5	240.1	2.302	C12H16O5	[M+H]+	Phenylpropanoids and polyketides	Phenylpropanoic acids				25173-72-2	HMDB0030254	mzCloud	MSI_level2	pos	M241T311	4.43581e+06	4.85257e+06	4.72642e+06	3.60321e+06	3.71084e+06	3.93972e+06	3.42455e+06	4.91735e+06	3.89457e+06	4.97741e+06	M241T311	3.18414e+07	5.47789e+07	2.97454e+07	1.27346e+07	5.25158e+06	3.72632e+06	7.05393e+07	1.09503e+07	390076	1.51543e+08	600772	1.48008e+07	4.10826e+06	109943	6.60043e+06	1.26768e+07	4.97422e+06	1.71714e+07	1.74447e+07	1.16303e+07
M209T342	Primin	209.118	342.3	208.11	2.319	C12H16O3	[M+H]+				C10390		15121-94-5		MoNA	MSI_level2	pos	M209T342	1.21928e+06	1.02805e+06	1.02169e+06	1.05207e+06	946786	1.29724e+06	779989	1.08625e+06	1.69334e+06	1.85443e+06	M209T342	1.03602e+07	2.1884e+07	2.45944e+07	1.64198e+07	1.48104e+06	2.17967e+06	1.51404e+07	6.93973e+06	4.64952e+06	4.17858e+07	3.8049e+06	7.08933e+06	3.50487e+06	2.91731e+06	2.14884e+06	350115	2.6402e+06	7.40952e+06	7.91827e+06	3.06623e+06
M485T436	TG(25_0)	485.382	435.5	484.376	2.36	C28H52O6	[M+H]+								mzCloud	MSI_level2	pos	M485T436	4.75559e+06	3.48321e+06	3.39128e+06	2.94251e+06	3.74683e+06	3.40141e+06	3.29754e+06	3.65611e+06	3.52498e+06	3.77282e+06	M485T436	2.64275e+06	2.30229e+06	721051	2.02013e+06	1.15039e+06	1.00602e+06	969407	1.18139e+06	578820	120240	1.19002e+06	2.84766e+06	1.64901e+06	1.02999e+06	2.54793e+06	881856	1.41625e+06	1.43539e+06	1.11312e+06	1.52275e+06
M358T354_2	3-hydroxypentadecanoyl carnitine	358.331	354.4	401.314	2.381	C22H43NO5	[M-CO2+H]+	Lipids and lipid-like molecules	Fatty Acyls	Fatty acid esters				HMDB0061641	mzCloud	MSI_level2	pos	M358T354_2	7.80523e+06	3.31994e+06	8.05162e+06	3.88314e+06	1.62223e+07	8.21424e+06	3.11307e+06	724115	2.02516e+06	5.00099e+06	M358T354_2	4.65802e+06	4.69934e+06	5.98663e+06	599938	648036	895043	1.33238e+06	4.22108e+06	2.74919e+06	3.05701e+06	2.51257e+06	3.52406e+06	1.64543e+06	1.81765e+06	1.12947e+06	2.64135e+06	2.26855e+06	2.85528e+06	1.43131e+06	2.24266e+06
M416T233	(2S)-2-[[(2S)-2-Amino-3-(1H-imidazol-5-yl)propanoyl]-(2-benzamidoethyl)amino]-4-methylpentanoic acid	416.228	233.4	415.222	2.45	C21H29N5O4	[M+H]+	Organic acids and derivatives	Carboxylic acids and derivatives	Amino acids, peptides, and analogues				HMDB0257607	mzCloud	MSI_level2	pos	M416T233	3.15285e+06	3.67468e+06	6.43153e+06	3.80707e+06	4.90313e+06	8.42893e+06	7.75687e+06	4.27868e+06	1.11716e+06	2.24188e+06	M416T233	165676	669213	473529	1.33384e+06	767958	600213	358379	1.42375e+06	1.25547e+06	1.20663e+06	822187	1.31025e+06	1.24409e+06	1.84443e+06	975328	1.12391e+06	1.7038e+06	1.04296e+06	979930	1.39127e+06
M201T173	Camalexin	201.048	173.1	200.041	2.453	C11H8N2S	[M+H]+	Organoheterocyclic compounds	Indoles and derivatives	Indoles	C21721		135531-86-1	HMDB0038631	mzCloud	MSI_level2	pos	M201T173	5.87071e+06	5.37715e+06	3.23662e+06	1.97543e+06	1.97842e+06	1.32806e+06	8.37004e+06	4.25284e+06	2.44565e+06	1.65871e+06	M201T173	6.37957e+07	8.43013e+07	2.1969e+07	536547	4.15825e+06	3.05481e+07	998357	1.01569e+07	8.60092e+06	9.29853e+06	2.5181e+07	7.90148e+06	2.8613e+06	5.44264e+07	4.35478e+06	1.05463e+08	1.0054e+08	8.00146e+06	6.94597e+06	2.21813e+07
M829T265_1	Etamucine	829.311	264.8	846.312	2.493	C33H54N2O23	[M-H2O+H]+	Phenylpropanoids and polyketides	Stilbenes					HMDB0251987	mzCloud	MSI_level2	pos	M829T265_1	6.8453e+06	4.3748e+06	4.75853e+06	6.66873e+06	4.04379e+06	5.79013e+06	4.27345e+06	1.49372e+06	2.99719e+06	3.80724e+06	M829T265_1	6.13438e+06	91435.8	43149.5	1.00061e+07	1.24748e+07	9.50227e+06	8.38258e+06	6.93045e+06	6.37967e+06	6.80982e+06	5.69691e+06	1.04413e+07	3.72956e+06	4.19704e+06	6.34394e+06	1.05772e+07	8.44194e+06	1.32441e+07	7.7736e+06	5.50766e+06
M179T355	5-Phenylvaleric acid	179.107	355	178.099	2.508	C11H14O2	[M+H]+	Lipids and lipid-like molecules	Fatty Acyls	Fatty acids and conjugates			2270-20-4	HMDB0002043	HMDB	MSI_level2	pos	M179T355	2.17879e+06	1.8888e+06	1.75071e+07	6.60251e+06	1.4312e+07	9.77448e+06	4.91314e+06	3.13053e+06	1.79912e+07	1.71751e+07	M179T355	4.25158e+07	3.31824e+07	2.55646e+07	2.52185e+07	1.88874e+07	2.46797e+07	2.21804e+07	2.52702e+07	2.3693e+07	3.21527e+07	2.83191e+07	2.49794e+07	2.52541e+07	3.13625e+07	2.71287e+07	2.49199e+07	2.29991e+07	2.4441e+07	3.11454e+07	3.00252e+07
M185T36	Phosphohydroxypyruvic acid	184.984	35.5	183.977	2.527	C3H5O7P	[M+H]+	Organic oxygen compounds	Organooxygen compounds	Carbonyl compounds	C03232	Energy metabolism; Amino acid metabolism; Global and overview maps	3913-50-6	HMDB0001024	mzCloud	MSI_level2	pos	M185T36	6097.87	3252.63	63596.2	191.904	32257.8	110414	1.02944e+06	633.395	74321	20944.5	M185T36	6.44799e+07	5.50293e+07	3.42963e+07	2.81944e+07	2.55131e+07	3.02613e+07	1.99146e+07	3.93873e+07	2.25209e+07	2.61977e+07	3.9477e+07	3.91814e+07	2.15186e+07	5.44094e+07	3.35879e+07	2.60157e+07	5.48266e+07	4.17787e+07	3.05053e+07	4.36868e+07
M468T441_1	Vitamin K	468.382	441.1	450.35	2.534	C31H46O2	[M+NH4]+	Lipids and lipid-like molecules	Prenol lipids	Quinone and hydroquinone lipids	C02059	Metabolism of cofactors and vitamins; Global and overview maps; Digestive system	84-80-0		mzCloud	MSI_level2	pos	M468T441_1	8109.1	9593.26	13070.2	20871.7	9924.87	6650.16	16811.8	21808.4	7553.5	11318.1	M468T441_1	3.30868e+07	1.46392e+07	2.0221e+07	2.39718e+07	8.59528e+06	7.89957e+06	1.6489e+06	1.19401e+07	1.21796e+07	1.04293e+07	1.13813e+07	979001	7.31113e+06	1.38875e+07	1.34256e+07	7.7139e+06	1.09913e+07	1.66013e+07	1.82198e+06	1.37054e+07
M143T39	3-Mercaptopyruvic acid	142.978	38.5	119.988	2.545	C3H4O3S	[M+Na]+	Organic acids and derivatives	Keto acids and derivatives	Alpha-keto acids and derivatives	C00957	Amino acid metabolism; Global and overview maps	2464-23-5	HMDB0001368	mzCloud	MSI_level2	pos	M143T39	2.61181e+07	1.3061e+07	2.1289e+07	2.80897e+07	2.22258e+07	683944	2.96518e+07	4.12645e+06	133400	74184.2	M143T39	1.33854e+07	4.73175e+06	6.03444e+06	5.70021e+06	5.5629e+06	5.44771e+06	6.70058e+06	6.6059e+06	5.52464e+06	8.24253e+06	6.30958e+06	6.65163e+06	7.00556e+06	8.21076e+06	9.31419e+06	7.08314e+06	7.56976e+06	7.04332e+06	8.23989e+06	6.4104e+06
M975T46_2	plakoside B	974.799	45.8	973.795	2.685	C59H107NO9	[M+H]+								mzCloud	MSI_level2	pos	M975T46_2	1.39481e+07	1.28226e+07	1.01423e+07	1.69044e+07	2.39179e+07	1.12507e+07	9.15476e+06	1.36059e+07	7.02609e+06	1.35895e+07	M975T46_2	1.4608e+07	3.02164e+06	1.68207e+06	4.59883e+06	7.15863e+06	3.6664e+06	7.35675e+06	4.541e+06	4.656e+06	1.55928e+07	3.90329e+06	5.07711e+06	3.83965e+06	1.02879e+07	6.2177e+06	3.87077e+06	1.53706e+07	8.00583e+06	7.17177e+06	3.66203e+06
M370T41	Aplysinafulvin	369.927	41	368.921	2.709	C10H13Br2NO4	[M+H]+								mzCloud	MSI_level2	pos	M370T41	103227	1.68945e+06	90976.3	326165	561712	167905	913065	280127	1.3231e+06	449179	M370T41	4.00062e+07	3.25445e+07	9.41175e+06	2.1844e+07	1.81508e+07	1.65586e+07	5.44729e+06	1.68106e+07	1.55814e+07	4.54543e+06	1.6262e+07	1.67532e+07	1.53243e+07	2.18521e+07	1.7115e+07	1.55988e+07	1.52871e+07	1.93363e+07	1.95297e+07	1.31677e+07
M506T379	LysoPC P-18_1	506.359	379.1	505.353	2.731	C26H52NO6P	[M+H]+							HMDB0010408	mzCloud	MSI_level2	pos	M506T379	2.83304e+06	2.45955e+06	3.79269e+06	3.93032e+06	3.06058e+06	3.60438e+06	3.61918e+06	3.65525e+06	2.37782e+06	1.7425e+06	M506T379	45006.5	3.01095e+07	3.26046e+06	2.95757e+07	1.58964e+07	3.64897e+07	3.60301e+07	5.47305e+07	2.55904e+07	3.21608e+07	2.80122e+07	2.52462e+07	2.76802e+07	3.92163e+07	8.92976e+06	2.06778e+07	1.79746e+07	2.65374e+07	2.3147e+07	2.50185e+07
M290T75	3-Methylglutarylcarnitine	290.161	74.7	289.153	2.736	C13H23NO6	[M+H]+	Lipids and lipid-like molecules	Fatty Acyls	Fatty acid esters			102673-95-0	HMDB0000552	mzCloud	MSI_level2	pos	M290T75	640521	702722	1.87121e+06	1.57932e+06	2.05046e+06	1.713e+06	1.54615e+06	1.62485e+06	339429	1.39743e+06	M290T75	378408	3.5267e+06	9.10192e+06	551996	689167	2.31717e+06	1.21736e+07	1.91348e+06	3.35884e+06	1.95926e+07	3.26152e+06	424384	1.99634e+06	810468	1.6908e+06	512839	1.08098e+06	2.31698e+06	658567	645566
M288T383	Sphingosine (d17_0)	288.289	383.3	287.282	2.742	C17H37NO2	[M+H]+								mzCloud	MSI_level2	pos	M288T383	202039	244082	2.70174e+06	1.51888e+06	1.48e+06	1.54745e+06	1.63966e+06	847136	1.02975e+06	719997	M288T383	4.91086e+06	5.89985e+06	1.89024e+06	6.74819e+06	2.68322e+06	3.06705e+06	478463	6.46673e+06	1.40038e+06	7.23545e+06	2.57429e+06	1.31288e+06	5.43545e+06	7.8489e+06	4.66209e+06	5.40112e+06	1.12699e+07	8.45267e+06	1.44886e+06	1.17256e+07
M402T217_1	1-(2-(4-Morpholinyl)ethyl)-3-(1-naphthoyl) indole	402.219	216.5	384.184	2.75	C25H24N2O2	[M+NH4]+	Organoheterocyclic compounds	Indoles and derivatives	Naphthoylindoles				HMDB0244306	mzCloud	MSI_level2	pos	M402T217_1	563210	683234	1.18983e+06	4.88998e+07	902390	968477	850339	831045	1.22701e+06	912518	M402T217_1	2.52289e+06	1.35507e+06	1.94336e+06	17147.1	372446	286053	3.15386e+06	6.86298e+06	6.49087e+06	1.57242e+06	1.30195e+07	1.75887e+06	845475	778141	132354	1.16751e+06	938547	588637	791056	811364
M288T325	Lauroyl diethanolamide	288.252	325.3	287.246	2.8	C16H33NO3	[M+H]+	Lipids and lipid-like molecules	Fatty Acyls	Fatty amides			120-40-1	HMDB0032358	HMDB	MSI_level2	pos	M288T325	1.94707e+06	4.42308e+06	2.17143e+06	1.19421e+06	1.06055e+06	337998	394914	4.02782e+06	2.74678e+06	911650	M288T325	7.12923e+07	5.46361e+07	4.25597e+07	5.12267e+07	3.16763e+07	4.5205e+07	3.06061e+07	3.06473e+07	3.90452e+07	5.4586e+07	3.80297e+07	3.38021e+07	2.29761e+07	8.3408e+07	3.13319e+07	3.58935e+07	3.55453e+07	7.42343e+07	6.33197e+07	4.21508e+07
M269T342	Acetic acid 3-(3,4,5-trimethoxyphenyl)propyl ester	269.139	342.3	268.131	2.811	C14H20O5	[M+H]+								mzCloud	MSI_level2	pos	M269T342	4.68177e+06	4.0966e+06	7.83313e+06	8.73298e+06	4.52403e+06	4.23624e+06	5.34696e+06	4.46519e+06	3.28471e+06	3.65496e+06	M269T342	3.76402e+06	1.23721e+07	1.46723e+07	1.00282e+07	60001.7	149037	9.12825e+06	3.8373e+06	2.72301e+06	2.56256e+07	1.93351e+06	4.3577e+06	1.98331e+06	283574	870245	127720	224521	4.21728e+06	4.92841e+06	1.29936e+06
M194T238	Butyl 4-aminobenzoate	194.117	238.2	193.11	2.83	C11H15NO2	[M+H]+	Benzenoids	Benzene and substituted derivatives	Benzoic acids and derivatives	C07875		94-25-7	HMDB0249473	Metlin	MSI_level2	pos	M194T238	159727	184057	1.05287e+06	716716	1.01236e+06	169505	873122	3.63476e+06	780621	951269	M194T238	1.50089e+07	1.794e+07	1.52394e+07	1.14066e+07	2.30918e+07	3.5761e+07	3.15639e+07	4.52312e+07	3.43019e+07	4.27048e+07	2.48846e+07	3.55039e+07	4.13216e+07	4.81087e+07	4.19291e+07	4.77468e+07	4.14437e+07	4.39546e+07	4.09632e+07	2.48065e+07
M508T400_1	Phosphatidylcholine lyso 17_1	508.338	400.1	507.332	2.849	C25H50NO7P	[M+H]+								mzCloud	MSI_level2	pos	M508T400_1	7.90911e+06	4.03735e+06	8.77455e+06	7.20059e+06	1.03916e+07	1.04455e+07	9.65359e+06	1.2524e+07	1.31795e+07	1.14823e+07	M508T400_1	458651	744345	4.61224e+06	7.3768e+06	4.8263e+06	3.01735e+06	925738	6.8807e+06	1.86201e+06	7.57396e+06	4.49861e+06	3.81769e+06	1.00393e+06	2.92298e+06	3.71675e+06	4.12605e+06	1.15712e+06	1.67951e+06	3.55478e+06	4.38347e+06
M628T443_1	Panasenoside	628.185	442.6	610.153	2.871	C27H30O16	[M+NH4]+	Phenylpropanoids and polyketides	Flavonoids	Flavonoid glycosides	C16490	Biosynthesis of other secondary metabolites	31512-06-8		mzCloud	MSI_level2	pos	M628T443_1	2.36022e+06	2.35767e+06	2.91002e+06	4.10985e+06	3.01427e+06	3.49953e+06	3.1757e+06	3.00728e+06	4.22909e+06	3.03092e+06	M628T443_1	2.75054e+07	5.08579e+06	2.01184e+06	2.25356e+06	3.53967e+06	2.19401e+06	3.33167e+06	2.42862e+06	3.42167e+06	2.2815e+06	877645	1.93921e+06	3.60694e+06	3.05625e+06	2.12529e+06	1.85138e+06	2.03586e+06	3.68734e+06	2.48108e+06	1.76538e+06
M322T443	Alpha-Linolenoyl ethanolamide	322.273	443.2	321.267	2.921	C20H35NO2	[M+H]+	Organic nitrogen compounds	Organonitrogen compounds	Amines			57086-93-8	HMDB0013624	mzCloud	MSI_level2	pos	M322T443	4.62952e+06	3.09225e+06	5.00024e+06	5.49115e+06	5.28407e+06	4.17774e+06	4.96595e+06	2.39247e+06	2.11402e+06	4.91122e+06	M322T443	3.76711e+06	207060	1.10394e+06	5.36555e+06	150437	3.35536e+06	210486	3.89099e+06	123639	4.62604e+06	3.78165e+06	5.66001e+06	518907	563644	191993	2.17175e+06	1.44538e+06	589602	155203	4.17046e+06
M379T249	1,9-Dideoxyforskolin	379.249	248.6	378.241	2.933	C22H34O5	[M+H]+	Lipids and lipid-like molecules	Prenol lipids	Triterpenoids				HMDB0244255	mzCloud	MSI_level2	pos	M379T249	2.25798e+06	2.2426e+06	2.42412e+06	3.31003e+06	4.36692e+06	3.86563e+06	3.23404e+06	3.03672e+06	3.65931e+06	3.06518e+06	M379T249	1.38391e+06	772144	648447	567388	579317	542710	358182	401677	345073	398298	98918.5	307478	145479	362922	378553	346495	487787	374589	311991	247301
M200T34_3	5-Mercapto-2-nitro-benzoic acid	200.002	33.7	198.994	2.973	C7H5NO4S	[M+H]+	Benzenoids	Benzene and substituted derivatives	Benzoic acids and derivatives			15139-21-6	HMDB0245253	mzCloud	MSI_level2	pos	M200T34_3	9.91535e+06	3.47097e+06	6.41217e+06	2.59898e+06	6.34731e+06	3.75876e+06	4.00785e+06	2.50963e+06	4.77915e+06	2.14467e+06	M200T34_3	8.93846e+06	7.23612e+06	4.62222e+06	3.64039e+06	1.57593e+06	1.52608e+06	3.92653e+06	4.49784e+06	4.21895e+06	4.83364e+06	2.42133e+06	2.58384e+06	2.81436e+06	5.40089e+06	3.6042e+06	4.03085e+06	4.39115e+06	5.30791e+06	4.60923e+06	4.28156e+06
M338T431	13-Docosenamide	338.341	431.5	337.334	3.024	C22H43NO	[M+H]+	Lipids and lipid-like molecules	Fatty Acyls	Fatty amides				HMDB0244507	mzCloud	MSI_level2	pos	M338T431	1.88119e+06	2.65143e+06	2.56034e+06	1.82917e+06	2.40777e+06	3.82469e+06	3.54377e+06	3.57972e+06	3.32991e+06	4.58018e+06	M338T431	7.54374e+06	8.0812e+06	2.99968e+08	2.29492e+08	1.04826e+08	5.11932e+07	4.7764e+07	3.27424e+08	1.4767e+07	2.09632e+07	8.10818e+07	5.93037e+06	7.51382e+07	5.04693e+07	5.24904e+08	1.08786e+08	1.38056e+08	1.68776e+07	9.49244e+07	4.34424e+08
M189T121	FAMP	189.074	121.3	166.085	3.055	C7H10N4O	[M+Na]+				C19872	Metabolism of cofactors and vitamins; Global and overview maps; Membrane transport	1886-34-6		mzCloud	MSI_level2	pos	M189T121	1.57904e+06	509660	3.14937e+06	1.69942e+06	506223	3.46798e+06	2.02885e+06	3.22638e+06	2.99368e+06	2.4472e+06	M189T121	5.34614e+07	2.20128e+07	4.20144e+07	3.9291e+07	2.8101e+07	3.95494e+07	3.08049e+07	4.44005e+07	4.29656e+07	2.17504e+07	3.35303e+07	4.45772e+07	4.51834e+07	5.19106e+07	8.15497e+07	3.36818e+07	4.65955e+07	2.43058e+07	4.4607e+07	4.37343e+07
M387T338	Eudesmin	387.179	337.6	386.173	3.115	C22H26O6	[M+H]+				C10561		29106-36-3		mzCloud	MSI_level2	pos	M387T338	3.48748e+06	3.49886e+06	4.16341e+06	3.53078e+06	3.5828e+06	3.85958e+06	3.51022e+06	3.72567e+06	3.76019e+06	4.26322e+06	M387T338	5.48123e+07	3.73923e+07	3.65039e+07	4.2207e+07	1.11888e+07	2.27402e+07	1.35459e+07	2.10791e+07	1.12176e+07	3.05989e+07	1.20178e+07	1.39044e+07	1.63056e+07	3.61484e+07	7.55978e+07	1.40304e+07	1.81014e+07	2.78655e+07	1.0523e+07	2.02195e+07
M273T53	p,p'-DDE	272.955	52.5	315.938	3.133	C14H8Cl4	[M-CO2+H]+	Benzenoids	Benzene and substituted derivatives	Diphenylmethanes	C04596	Xenobiotics biodegradation and metabolism; Global and overview maps	72-55-9	HMDB0304759	mzCloud	MSI_level2	pos	M273T53	29860.8	20467.7	13716.1	6307.44	68989.9	535095	3698.89	101457	289133	144957	M273T53	8.76371e+06	7.63953e+06	5.75915e+06	4.81624e+06	4.86898e+06	3.04841e+06	3.67548e+06	3.44293e+06	3.52666e+06	1.01627e+07	3.73819e+06	6.53217e+06	6.10178e+06	6.80077e+06	5.26253e+06	4.46243e+06	3.24368e+06	7.05528e+06	5.61079e+06	4.13903e+06
M326T396	Oleoylethanolamide	326.304	395.8	325.298	3.187	C20H39NO2	[M+H]+	Organic nitrogen compounds	Organonitrogen compounds	Amines	C20792	Signal transduction	111-58-0	HMDB0002088	Metlin	MSI_level2	pos	M326T396	7.44987e+06	7.05394e+06	7.09434e+06	1.04345e+07	8.44623e+06	9.0389e+06	8.6629e+06	8.23825e+06	8.53164e+06	8.48911e+06	M326T396	15588	6.13195e+07	20622	77125.8	21688.3	8.16987e+06	118847	3.85734e+07	101800	2.58861e+07	1.79853e+07	2.91759e+07	1.28044e+07	1.48735e+07	44672.9	40639.2	2.15758e+07	1.48465e+07	52603.7	71654
M454T392	CarE(20_1)	454.388	391.7	453.382	3.224	C27H51NO4	[M+H]+								mzCloud	MSI_level2	pos	M454T392	184992	1.47459e+06	3.95819e+06	3.55815e+06	2.01893e+06	181729	3.16548e+06	4.3038e+06	4.79196e+06	3.02405e+06	M454T392	8.92694e+06	1.12508e+07	1.42517e+07	9.52162e+06	1.84347e+06	3.36191e+06	6.77651e+06	6.32406e+06	4.14883e+06	5.5137e+06	4.97442e+06	2.40064e+06	1.47355e+06	3.33174e+06	5.10887e+06	2.11092e+06	3.14922e+06	6.52014e+06	7.13858e+06	4.34604e+06
M273T44	2,5-Diisothiocyanatobenzenesulfonate	272.945	43.8	271.938	3.238	C8H4N2O3S3	[M+H]+	Benzenoids	Benzene and substituted derivatives	Benzenesulfonic acids and derivatives			135705-08-7	HMDB0245499	mzCloud	MSI_level2	pos	M273T44	988701	1.46252e+06	349205	560942	137295	576520	835838	4.06804e+06	4.67723e+06	1.16596e+06	M273T44	5.04398e+07	3.32872e+07	2.74968e+07	2.1377e+07	1.6578e+07	1.52286e+07	1.97817e+07	1.79821e+07	1.50842e+07	2.23344e+07	1.54952e+07	1.81239e+07	1.96583e+07	2.79217e+07	2.33762e+07	2.20629e+07	2.32411e+07	2.26084e+07	2.48433e+07	2.30397e+07
M484T379	9-Methylhenicosanoylcarnitine	484.438	378.8	483.429	3.277	C29H57NO4	[M+H]+	Lipids and lipid-like molecules	Fatty Acyls	Fatty acid esters				HMDB0240934	mzCloud	MSI_level2	pos	M484T379	4883.39	613.984	3248.66	3525.77	850.987	799.644	1028.38	10542.6	854.351	864.018	M484T379	1.10948e+07	1.01872e+07	8.92035e+06	8.05211e+06	5.36603e+06	4.50633e+06	4.23379e+06	8.93754e+06	4.62253e+06	7.76171e+06	5.73843e+06	6.25377e+06	5.8981e+06	4.95786e+06	6.19191e+06	5.46491e+06	7.73861e+06	7.88875e+06	5.96537e+06	7.10004e+06
M362T346	Prodigiosin	362.296	346.2	323.2	3.322	C20H25N3O	[M+K]+				C21565	Biosynthesis of other secondary metabolites; Global and overview maps	82-89-3		mzCloud	MSI_level2	pos	M362T346	1.03898e+07	5.70948e+06	4.57658e+06	7.20802e+06	7.11195e+06	5.85499e+06	7.04678e+06	1.68759e+06	784486	2.67076e+06	M362T346	2.56163e+07	2.5206e+07	2.44228e+07	2.51547e+07	1.68741e+07	1.25888e+07	1.59601e+07	2.83732e+07	2.21285e+07	2.35822e+07	2.10057e+07	2.48612e+07	2.21603e+07	2.29277e+07	1.61865e+07	2.32833e+07	2.97904e+07	2.25419e+07	2.233e+07	2.44919e+07
M521T402_1	PC 18_0	521.326	401.5	537.343	3.331	C26H52NO8P	[M-NH3+H]+						79512-78-0		mzCloud	MSI_level2	pos	M521T402_1	8.06519e+06	9.09651e+06	7.78684e+06	5.27713e+06	1.10529e+07	9.31038e+06	9.69333e+06	8.52518e+06	8.60545e+06	9.32024e+06	M521T402_1	6.37957e+07	2.28207e+07	3.07739e+07	6.69781e+07	5.71388e+07	1.62555e+08	3.05005e+07	3.48683e+07	7.17059e+07	3.54804e+07	2.64416e+07	3.12435e+08	4.36885e+07	5.98043e+07	3.16822e+08	5.16494e+07	1.49946e+08	4.04696e+07	6.84198e+07	6.39745e+07
M761T441	MePC(32_6)	760.605	441	721.505	3.333	C41H72NO7P	[M+K]+								mzCloud	MSI_level2	pos	M761T441	1.62395e+06	1.19641e+06	1.96738e+06	1.81349e+06	1.26678e+06	1.56778e+06	1.57256e+06	2.45652e+06	1.15784e+06	2.3508e+06	M761T441	1.45913e+06	2.80695e+06	1.69529e+06	189377	1.66766e+06	1.26263e+06	1.34084e+06	2.04354e+06	1.66849e+06	3.51734e+06	1.80887e+06	2.03813e+06	2.65836e+06	2.77705e+06	2.44013e+06	7.48845e+06	8.14976e+06	1.19125e+06	3.6766e+06	4.10034e+06
M205T412_2	Monoisobutyl phthalic acid	205.087	412.2	222.089	3.336	C12H14O4	[M-H2O+H]+	Benzenoids	Benzene and substituted derivatives	Benzoic acids and derivatives			30833-53-5	HMDB0002056	HMDB	MSI_level2	pos	M205T412_2	461629	785683	4.98142e+06	3.18591e+06	2.62335e+06	3.5294e+06	1.27129e+06	2.05296e+06	1.87158e+06	339881	M205T412_2	6.72264e+07	6.34404e+07	5.10317e+07	4.53426e+07	3.90049e+07	4.4916e+07	4.49482e+07	5.27303e+07	4.61971e+07	5.86822e+07	5.20536e+07	5.6406e+07	5.11907e+07	8.23866e+07	6.50583e+07	5.87496e+07	6.43253e+07	6.36081e+07	6.8259e+07	5.97956e+07
M196T34_1	2,6-Dichlorohydroquinone	195.992	34.2	177.959	3.367	C6H4Cl2O2	[M+NH4]+				C07097	Xenobiotics biodegradation and metabolism; Global and overview maps	20103-10-0		mzCloud	MSI_level2	pos	M196T34_1	503912	2.71451e+06	1.77845e+06	1.9935e+06	1.67146e+06	2.99607e+06	1.65667e+06	3.13695e+06	4.28782e+06	1.99956e+06	M196T34_1	2.52254e+07	2.05539e+07	1.40952e+07	1.1812e+07	1.06112e+07	1.25955e+07	1.44675e+07	1.59331e+07	1.53216e+07	1.9513e+07	1.62595e+07	1.7208e+07	1.57591e+07	2.15076e+07	1.94744e+07	2.00801e+07	1.86077e+07	1.91544e+07	1.8615e+07	1.62193e+07
M447T52	Bis(2,4,6-trichlorophenyl) oxalate	446.83	52.2	445.824	3.475	C14H4Cl6O4	[M+H]+	Benzenoids	Benzene and substituted derivatives	Phenoxyacetic acid derivatives			1165-91-9	HMDB0249250	mzCloud	MSI_level2	pos	M447T52	1.86208e+06	1.85068e+06	2.6494e+06	3.32322e+06	2.17409e+06	2.81182e+06	1.67642e+06	1.65954e+06	2.04648e+06	2.74482e+06	M447T52	1.30027e+06	638760	576621	601595	513567	416652	174924	468073	479630	1.90393e+06	140531	881876	815445	570653	903164	417749	119894	781319	685236	591561
M177T111	EDDA	177.088	111.3	176.08	3.503	C6H12N2O4	[M+H]+				C21397		5657-17-0		mzCloud	MSI_level2	pos	M177T111	2.54531e+06	2.53906e+06	3.18095e+06	1.65027e+06	5.55067e+06	4.01212e+06	2.58362e+06	3.61111e+06	1.84545e+06	5.09062e+06	M177T111	3.89336e+06	5.80058e+06	9.89505e+07	4.06144e+07	6.58411e+07	3.20594e+07	1.42576e+08	2.69523e+07	3.04442e+07	2.46094e+07	2.60393e+06	4.76868e+07	2.47501e+06	1.92759e+07	1.58507e+08	1.90946e+08	3.50397e+07	4.04106e+07	4.44178e+07	4.13606e+07
M447T389	13'-Carboxy-gamma-tocopherol	447.345	389.4	446.34	3.505	C28H46O4	[M+H]+	Lipids and lipid-like molecules	Prenol lipids	Quinone and hydroquinone lipids				HMDB0012557	mzCloud	MSI_level2	pos	M447T389	5.05539e+06	3.26588e+06	1.32293e+07	6.18703e+06	6.88802e+06	1.03787e+07	4.79948e+06	1.00159e+07	4.58825e+06	8.29296e+06	M447T389	512723	1.97183e+06	93892	1.17965e+06	477870	2.53775e+06	1.67682e+06	1.0853e+06	2.67943e+06	133422	219390	1.14005e+06	891972	495892	3.0969e+06	2.54518e+06	265456	166366	2.37141e+06	1.7533e+06
M259T48	L-Tyrosine methyl ester 4-sulfate	259.028	47.5	275.046	3.539	C10H13NO6S	[M-NH3+H]+				C04201				mzCloud	MSI_level2	pos	M259T48	9.08172e+06	1.03489e+07	9.7469e+06	1.32634e+07	1.13809e+07	9.02246e+06	9.35068e+06	1.01395e+07	1.07028e+07	8.1029e+06	M259T48	8.55967e+06	4.72039e+06	3.2286e+06	4.68646e+06	3.92653e+06	2.79446e+06	3.47752e+06	3.08183e+06	3.92951e+06	5.84571e+06	2.99022e+06	5.94739e+06	3.36414e+06	1.16628e+07	4.75314e+06	5.59715e+06	5.20357e+06	3.81488e+06	6.43815e+06	3.77406e+06
M378T333	(5alpha,17beta)-17-Benzoyl-4-azaandrost-1-en-3-one	378.241	332.5	377.235	3.551	C25H31NO2	[M+H]+	Lipids and lipid-like molecules	Steroids and steroid derivatives	Androstane steroids				HMDB0253725	mzCloud	MSI_level2	pos	M378T333	258390	1.13787e+06	890218	12363.5	856364	985210	533581	2.58169e+06	1.33716e+06	1.92866e+06	M378T333	1.39488e+08	1.38932e+07	5.25247e+07	3.17632e+07	1.4416e+07	1.25255e+07	1.67605e+07	1.33314e+07	8.96678e+06	8.15414e+06	9.34877e+06	9.268e+06	8.06204e+06	1.00802e+07	9.34014e+06	6.84993e+06	5.18262e+06	9.22495e+06	1.94742e+07	1.42884e+07
M463T65_2	Hpp-cmp	463.097	64.6	445.065	3.574	C12H21N3O11P2	[M+NH4]+				C22217	Biosynthesis of other secondary metabolites; Global and overview maps			mzCloud	MSI_level2	pos	M463T65_2	749515	3.45167e+06	2.68684e+06	2.89037e+06	2.22933e+06	2.34281e+06	2.9768e+06	2.79883e+06	1.19169e+06	2.21587e+06	M463T65_2	3.44811e+06	6.45188e+06	6.78813e+06	2.81348e+06	3.38429e+06	2.40342e+06	1.9129e+06	1.99796e+06	1.18097e+06	1.34297e+06	4.28614e+06	4.0674e+06	928343	498342	2.72173e+06	3.43216e+06	1.46316e+06	1.11559e+06	1.92116e+06	3.82432e+06
M542T403_2	1-Isopropyl-N-((6-methyl-2-oxo-4-propyl-1,2-dihydropyridin-3-yl)methyl)-6-(2-(4-methylpiperazin-1-yl)pyridin-4-yl)-1H-indazole-4-carboxamide	542.322	402.7	541.317	3.658	C31H39N7O2	[M+H]+	Organoheterocyclic compounds	Diazinanes	Piperazines			1346704-33-3	HMDB0252956	mzCloud	MSI_level2	pos	M542T403_2	939295	518950	368317	873005	316862	480984	856727	3.66338e+06	2.62549e+06	3.59241e+06	M542T403_2	2.58222e+08	2.22454e+08	1.67847e+08	3.19695e+08	2.36966e+08	1.49959e+08	1.55901e+08	1.40643e+08	2.9127e+08	1.88112e+08	1.21965e+08	2.2714e+08	1.39045e+08	1.36246e+08	1.85026e+08	1.36778e+08	1.21165e+08	8.1658e+07	1.62557e+08	1.56944e+08
M612T410_1	Atemoyacin B	612.481	410	594.45	3.683	C35H62O7	[M+NH4]+	Lipids and lipid-like molecules	Fatty Acyls	Fatty alcohols			164991-85-9	HMDB0041424	mzCloud	MSI_level2	pos	M612T410_1	6.77477e+06	3.97694e+06	2.32742e+06	3.35138e+06	5.38552e+06	6.19733e+06	3.04418e+06	4.23778e+06	5.34463e+06	6.69069e+06	M612T410_1	178053	286325	1.21616e+06	702013	1.23707e+06	3.343e+06	3.36743e+06	885266	593016	817170	556754	1.01857e+06	549079	429082	299223	673817	1.03948e+06	1.11654e+06	676794	1.04504e+06
M398T353_2	trans-Hexadec-2-enoyl carnitine	398.325	353	397.319	3.686	C23H43NO4	[M+H]+	Lipids and lipid-like molecules	Fatty Acyls	Fatty acid esters				HMDB0006317	mzCloud	MSI_level2	pos	M398T353_2	8.52855e+06	8.67146e+06	7.03556e+06	7.76862e+06	7.02723e+06	7.63855e+06	5.00556e+06	6.06948e+06	4.71147e+06	5.83573e+06	M398T353_2	2.24181e+07	3.98123e+07	4.44461e+07	2.35727e+07	4.27033e+06	6.99422e+06	3.59409e+07	1.92369e+07	1.35951e+07	1.36748e+07	9.14658e+06	9.50639e+06	3.44911e+06	1.21888e+07	7.51997e+06	5.50073e+06	9.20565e+06	1.50698e+07	2.13979e+07	1.46636e+07
M830T265_5	Isophthalamide, N,N'-bis(2,3-dihydroxypropyl)-5-(N-(2-hydroxyethyl)acetamido)-2,4,6-triiodo-	829.971	264.6	790.87	3.717	C18H24I3N3O8	[M+K]+	Benzenoids	Benzene and substituted derivatives	Benzoic acids and derivatives			70894-76-7	HMDB0249499	mzCloud	MSI_level2	pos	M830T265_5	6.97176e+06	7.47591e+06	1.46713e+07	1.21937e+07	4.93134e+06	2.0206e+06	1.17315e+07	1.09124e+06	3607.64	1.47847e+06	M830T265_5	2.96446e+07	167434	70749.5	1.78052e+07	1.91193e+07	4.93982e+06	1.65127e+07	4.36159e+06	1.24573e+07	1.75125e+07	1.04503e+07	3.93546e+07	1.31724e+07	4.73037e+06	3.40267e+07	2.05172e+07	1.54679e+07	2.39346e+07	4.32669e+07	7.44534e+06
M317T345	WE(18_3)	317.324	344.6	278.225	3.72	C18H30O2	[M+K]+								mzCloud	MSI_level2	pos	M317T345	320621	275416	344810	3.78626e+06	344455	3.11921e+06	106861	1.65496e+06	3.58629e+06	171621	M317T345	5.76552e+08	5.64012e+08	4.58939e+08	2.65158e+08	2.96965e+08	2.19147e+08	2.76733e+08	5.55063e+08	3.65588e+08	3.21218e+08	3.25047e+08	3.25343e+08	3.07366e+08	4.38849e+08	2.80949e+08	3.86281e+08	5.18113e+08	4.61116e+08	2.91092e+08	3.7148e+08
M173T347	2,6-DICHLOROBENZAMIDE	172.955	346.9	188.975	3.732	C7H5Cl2NO	[M-NH3+H]+				C10934		2008-58-4		MoNA	MSI_level2	pos	M173T347	1.02143e+07	3.46197e+06	4.7089e+06	1.18267e+07	1.12709e+07	8.6236e+06	1.05027e+07	6.53482e+06	6.30635e+06	6.80555e+06	M173T347	8.78593e+07	4.31627e+07	2.3098e+07	3.59126e+06	3.99201e+06	1.1777e+07	1.42094e+07	1.45059e+07	2.25955e+07	2.3843e+07	5.67177e+06	1.2513e+07	3.12587e+06	2.70117e+07	3.98347e+06	1.27447e+07	3.30597e+06	3.2483e+06	6.02292e+06	2.75179e+06
M628T450_1	Armillatin	628.46	449.7	610.423	3.752	C38H58O6	[M+NH4]+	Lipids and lipid-like molecules	Prenol lipids	Sesquiterpenoids			139051-17-5	HMDB0038743	mzCloud	MSI_level2	pos	M628T450_1	7.2596e+06	8.54331e+06	889885	1.00271e+07	9.97478e+06	9.73623e+06	1.05849e+07	1.03439e+07	9.0554e+06	1.06779e+07	M628T450_1	3.19304e+06	962395	161155	1.11494e+06	352754	714538	654470	365724	54492	755719	578629	98519	448772	886494	756252	390777	731319	433558	662349	619826
M805T265_11	FADH	805.203	264.8	787.173	3.854	C27H35N9O15P2	[M+NH4]+	Nucleosides, nucleotides, and analogues	Flavin nucleotides		C01352	Environmental adaptation; Metabolism of cofactors and vitamins; Global and overview maps	1910-41-4	HMDB0001197	mzCloud	MSI_level2	pos	M805T265_11	9.95444e+06	1.0566e+07	1.68606e+07	8.58555e+06	1.59691e+07	2.54966e+07	1.43591e+07	1.50857e+07	7.88056e+06	1.91637e+07	M805T265_11	8.1066e+06	33306.9	66132	8.41774e+06	1.52531e+07	5.27018e+06	1.46472e+07	6.25591e+06	6.04049e+06	1.24098e+07	6.79773e+06	1.09237e+07	9.37645e+06	9.89429e+06	5.33271e+06	1.20872e+07	6.27081e+06	1.59461e+07	9.90366e+06	1.14439e+07
M948T265_10	Gymnoside III	948.374	264.6	930.337	3.904	C42H58O23	[M+NH4]+						899430-03-6		mzCloud	MSI_level2	pos	M948T265_10	1.28021e+06	1.19205e+06	975601	1.25811e+06	1.45032e+06	1.70777e+06	874466	1.15722e+06	1.90921e+06	1.34954e+06	M948T265_10	8.03154e+07	36247.3	44213.8	5.53311e+07	5.61938e+07	4.56059e+07	3.86569e+07	4.33804e+07	1.36972e+07	1.59018e+07	1.25205e+07	2.31787e+07	1.64205e+07	1.8827e+07	6.49982e+07	5.79417e+07	4.31151e+07	5.24515e+07	5.19224e+07	5.84783e+07
M545T352_2	Hovenidulcigenin A	545.349	352.3	544.34	3.92	C32H48O7	[M+H]+	Lipids and lipid-like molecules	Prenol lipids	Terpene lactones			171499-81-3	HMDB0041027	mzCloud	MSI_level2	pos	M545T352_2	4.29043e+06	6.14663e+06	4.38139e+07	7.37957e+06	2.37416e+06	7.57465e+06	1.98349e+07	9.2807e+06	36957.5	95152.9	M545T352_2	1.49425e+06	2.6167e+07	1.1832e+07	4.36506e+07	3.51751e+07	4.87004e+07	1.37088e+07	5.59466e+07	2.20507e+07	8.36177e+06	3.80004e+07	4.28008e+07	1.56456e+07	1.84369e+07	1.08187e+07	4.92994e+07	1.32505e+07	1.15481e+07	1.11236e+07	7.68603e+07
M611T422	Okanin 4-methyl ether 4-O-(6-O-p-coumaroylglucoside)	611.173	422.4	610.169	3.942	C31H30O13	[M+H]+						142628-32-8		mzCloud	MSI_level2	pos	M611T422	2.82292e+06	2.54705e+06	3.03445e+06	3.37056e+06	2.50838e+06	2.46922e+06	3.11449e+06	3.13088e+06	3.30226e+06	3.42649e+06	M611T422	7.69219e+06	5.40829e+06	2.03269e+06	4.64848e+06	2.91969e+06	1.38046e+06	1.33032e+06	2.11061e+06	1.73067e+06	2.04537e+06	1.52388e+06	3.76336e+06	2.5017e+06	4.30412e+06	1.03654e+06	1.07011e+06	1.69494e+07	2.18243e+06	2.22213e+06	2.18203e+06
M585T107_1	QUINOLONE DERIVATIVE	585.183	107.3	602.184	3.998	C31H28ClFN6O4	[M-H2O+H]+	Organoheterocyclic compounds	Quinolines and derivatives	Quinoline carboxylic acids				HMDB0257049	mzCloud	MSI_level2	pos	M585T107_1	5.74508e+06	4.84399e+06	4.83815e+06	5.35563e+06	4.90893e+06	5.04033e+06	6.05127e+06	4.24406e+06	4.18725e+06	4.75589e+06	M585T107_1	8.53201e+06	16460.1	266308	1.39348e+06	9.27109e+06	5.00499e+06	4.91994e+06	4.8541e+06	6.69436e+06	1.83403e+06	1.0979e+07	2.35364e+07	4.09714e+07	217319	4.76743e+06	1.83496e+07	1.14572e+07	1.96334e+07	1.22301e+06	4.9483e+06
M488T356	sodium glycocholate	488.3	356.3	487.291	4.007	C26H42NNaO6	[M+H]+						863-57-0		mzCloud	MSI_level2	pos	M488T356	5.3677e+06	4.43175e+06	4.44022e+06	6.25302e+06	7.70697e+06	4.59798e+06	4.39193e+06	5.69925e+06	4.49351e+06	5.79074e+06	M488T356	2.5925e+07	3.11113e+07	1.07019e+07	2.16837e+07	5.71584e+06	3.63304e+06	7.12291e+06	4.29763e+06	4.5726e+06	7.48054e+06	5.70896e+06	3.15673e+06	3.34891e+06	1.13488e+07	1.01039e+07	7.01314e+06	6.46861e+06	5.47392e+06	3.59066e+06	4.17458e+06
M568T386_3	Staccopin P1|Stacopin P1	568.349	385.8	545.358	4.008	C29H47N5O5	[M+Na]+								mzCloud	MSI_level2	pos	M568T386_3	4.76257e+06	5.13317e+06	3.78106e+06	3.64565e+06	4.29761e+06	4.59518e+06	3.50516e+06	3.49826e+06	3.40168e+06	5.53274e+06	M568T386_3	2.65535e+08	2.09765e+08	2.85674e+08	3.87682e+08	2.19946e+08	2.16421e+08	3.89934e+08	1.29452e+08	2.52579e+08	3.06874e+08	1.63809e+08	2.82217e+08	1.73914e+08	2.37379e+08	1.75188e+08	3.37605e+08	2.5066e+08	4.71138e+08	2.55547e+08	1.90792e+08
M807T390_2	PC 17_0-22_4-d5	806.602	389.6	823.609	4.071	C47H86NO8P	[M-H2O+H]+								MoNA	MSI_level2	pos	M807T390_2	1.98734e+06	2.35887e+06	2.84532e+06	3.13023e+06	1.60855e+06	3.96639e+06	2.87953e+06	3.80155e+06	3.95983e+06	3.77461e+06	M807T390_2	2.13096e+07	1.94054e+07	1.39264e+07	2.24818e+07	9.00585e+06	2.21688e+07	9.62061e+07	2.93413e+07	1.28189e+07	9.07746e+07	7.9784e+07	4.49296e+06	4.10383e+06	1.90367e+07	1.0197e+07	4.3704e+07	9.42434e+07	2.65297e+07	1.9024e+07	1.61103e+06
M207T57	3-Oxalomalic acid	207.014	56.8	206.006	4.135	C6H6O8	[M+H]+	Organic acids and derivatives	Carboxylic acids and derivatives	Tricarboxylic acids and derivatives	C01990	Carbohydrate metabolism	3687-15-8	HMDB0245962	mzCloud	MSI_level2	pos	M207T57	4.31742e+06	4.31458e+06	2.64478e+06	2.85903e+06	3.30634e+06	3.25494e+06	2.83564e+06	3.68534e+06	3.63682e+06	3.62737e+06	M207T57	7.39568e+06	8.8067e+06	1.40373e+06	981171	3.09867e+06	3.14648e+06	3.12457e+06	2.40186e+06	3.63627e+06	3.4329e+06	960469	1.03574e+06	560952	745992	1.1491e+06	4.45361e+06	911013	610992	4.85222e+06	3.32371e+06
M128T40	S-Methyl methanesulfinothioate	128.019	40.1	109.986	4.156	C2H6OS2	[M+NH4]+	Organic acids and derivatives	Thiosulfinic acid esters				13882-12-7	HMDB0032739	mzCloud	MSI_level2	pos	M128T40	5.87435e+06	1.85015e+06	3.87474e+06	271727	5.61357e+06	1.62302e+06	2.97484e+06	443056	3.57772e+06	1.78764e+06	M128T40	1.92561e+08	1.92698e+08	1.69041e+08	1.22145e+08	9.70466e+07	9.96204e+07	1.21135e+08	1.04265e+08	1.03494e+08	1.2086e+08	1.00697e+08	1.13066e+08	1.0504e+08	1.3876e+08	1.31987e+08	1.23877e+08	1.22589e+08	1.27396e+08	1.40431e+08	1.31635e+08
M404T338	BENZOYLARGININE-2-NAPHTHYLAMIDE	404.206	337.6	403.201	4.185	C23H25N5O2	[M+H]+	Benzenoids	Benzene and substituted derivatives	Benzoic acids and derivatives				HMDB0249047	mzCloud	MSI_level2	pos	M404T338	2.52237e+06	2.42708e+06	2.88311e+06	2.55008e+06	2.60379e+06	3.17184e+06	2.80453e+06	2.50043e+06	1.9185e+06	2.51747e+06	M404T338	2.02373e+07	4.99448e+07	3.46689e+07	3.59624e+07	9.27464e+06	1.78477e+07	1.20726e+07	2.0576e+07	1.24405e+07	2.57999e+07	1.10943e+07	1.50175e+07	1.2421e+07	3.48044e+07	6.35899e+07	1.29785e+07	1.30587e+07	2.37918e+07	6.97662e+06	1.65298e+07
M388T220	Astromicin	388.254	220.3	405.259	4.205	C17H35N5O6	[M-H2O+H]+	Organic oxygen compounds	Organooxygen compounds	Carbohydrates and carbohydrate conjugates				HMDB0248678	mzCloud	MSI_level2	pos	M388T220	1.60361e+06	3.57784e+06	1.13392e+07	1.28044e+07	2.21952e+07	1.42913e+07	1.84977e+07	1.40426e+07	1.66175e+07	2.46496e+06	M388T220	1.83566e+07	9263.56	5078.53	1.1182e+07	9.55859e+06	1.0345e+07	9.17763e+06	6.23548e+06	7.91437e+06	9.89968e+06	7.43436e+06	4.34687e+06	8.25783e+06	1.22987e+07	7.42665e+06	1.06108e+07	1.57018e+07	1.14129e+07	1.02828e+07	9.36374e+06
M557T33	PD 184161	556.891	33.4	555.886	4.214	C17H13BrClF2IN2O2	[M+H]+						212631-67-9		mzCloud	MSI_level2	pos	M557T33	6.54379e+06	4.39891e+06	5.71228e+06	3.37122e+06	7.46426e+06	3.66266e+06	4.55151e+06	513287	1.35802e+06	4.98433e+06	M557T33	764251	8073.36	88121	561217	340285	584467	676971	747090	489359	707099	130315	630658	801334	778717	123493	186053	536825	490923	554797	513784
M472T406_2	Prolyl-phenylalanyl-N-heptylargininamide	472.374	406	515.358	4.269	C27H45N7O3	[M-CO2+H]+	Organic acids and derivatives	Carboxylic acids and derivatives	Amino acids, peptides, and analogues				HMDB0256801	mzCloud	MSI_level2	pos	M472T406_2	1.98012e+06	7.96513e+06	2.80856e+06	1.93174e+06	976326	1.79677e+06	7.70343e+06	5.26648e+06	883144	3.40614e+06	M472T406_2	9.02818e+06	4.87874e+06	3.34056e+06	9.73023e+06	4.402e+06	2.3597e+06	4.66354e+06	8.42649e+06	3.95334e+06	8.11269e+06	3.41436e+06	5.41902e+06	5.16082e+06	1.19471e+07	3.76685e+06	3.92706e+06	1.00755e+07	4.49841e+06	4.01343e+06	8.11978e+06
M670T449	2-Octaprenyl-6-methoxyphenol	669.558	449.1	668.553	4.298	C47H72O2	[M+H]+				C05812	Metabolism of cofactors and vitamins; Global and overview maps			mzCloud	MSI_level2	pos	M670T449	229726	1.06817e+07	277881	1.01964e+07	306155	109166	197097	1.14186e+07	1.20978e+07	1.19491e+07	M670T449	7977.59	19213.8	34009.4	238130	5.80265e+06	1.64919e+07	9.92747e+06	7.57074e+06	8.27597e+06	921459	1.07361e+06	3.76211e+06	388777	1.24345e+06	1.70241e+06	618634	927496	3.82863e+06	740774	489924
M421T48_2	1,3,5-Trichloro-2-methoxybenzene	420.89	47.6	209.941	4.347	C7H5Cl3O	[2M+H]+	Benzenoids	Phenol ethers	Anisoles	C11510		87-40-1	HMDB0029643	mzCloud	MSI_level2	pos	M421T48_2	5.96947e+06	5.86797e+06	6.5023e+06	5.85329e+06	6.18244e+06	5.7051e+06	6.51992e+06	5.89269e+06	5.47488e+06	5.56444e+06	M421T48_2	3.10519e+07	2.16501e+06	3.39854e+06	1.18411e+07	1.65752e+07	9.75619e+06	2.4281e+07	1.09427e+07	3.25911e+06	4.4065e+06	557275	1.21296e+07	1.89432e+07	7.96827e+06	4.82061e+06	4.79765e+06	1.21914e+07	1.42713e+07	2.27296e+07	4.82805e+06
M406T88	dUDP	406.039	88.1	388.007	4.455	C9H14N2O11P2	[M+NH4]+	Nucleosides, nucleotides, and analogues	Pyrimidine nucleotides	Pyrimidine deoxyribonucleotides	C01346	Global and overview maps; Nucleotide metabolism	4208-67-7	HMDB0001000	mzCloud	MSI_level2	pos	M406T88	6.31512e+06	2.90187e+06	5.60154e+06	5.46791e+06	8.70471e+06	6.39355e+06	3.71557e+06	1.01386e+06	2.60929e+06	3.23218e+06	M406T88	6.5474e+06	1.55483e+07	3.26965e+07	3.21161e+06	1.41316e+07	4.25845e+06	9.61635e+06	1.02286e+07	1.99872e+07	7.74032e+06	3.37983e+06	2.08213e+07	3.52615e+06	1.3992e+07	4.78286e+06	4.3311e+06	2.02949e+07	6.43949e+06	8.34985e+06	1.01707e+07
M192T78	Clopyralid	191.96	78.2	190.954	4.481	C6H3Cl2NO2	[M+H]+	Organoheterocyclic compounds	Pyridines and derivatives	Pyridinecarboxylic acids and derivatives	C18779		1702-17-6	HMDB0244780	mzCloud	MSI_level2	pos	M192T78	2.34399e+07	1.01658e+07	3.11167e+07	968973	4.65785e+06	945496	7.51105e+06	2.25976e+07	2.75281e+06	4.91784e+06	M192T78	1.85402e+07	2.01865e+06	630029	1.08561e+06	2.20457e+06	241814	2.20039e+06	632279	1.65736e+06	927041	562611	538962	1.72941e+06	128649	1.51548e+06	1.01164e+06	521384	412417	327324	416401
M152T49	3,4-Dihydroxymandelaldehyde	152.022	48.5	168.042	4.501	C8H8O4	[M-NH3+H]+	Benzenoids	Benzene and substituted derivatives	Phenylacetaldehydes	C05577	Amino acid metabolism; Global and overview maps	13023-73-9	HMDB0006242	mzCloud	MSI_level2	pos	M152T49	4.26271e+06	5.23653e+06	3.21319e+06	5.24782e+06	5.10545e+06	2.96728e+06	5.13259e+06	2.78376e+06	3.51646e+06	5.00876e+06	M152T49	1.21253e+07	4.075e+07	1.49315e+07	1.15481e+07	1.10316e+07	1.34059e+07	1.54224e+07	1.21872e+07	1.34345e+07	2.03495e+07	1.07669e+07	1.28802e+07	1.54992e+07	1.22628e+07	1.24352e+07	1.17272e+07	1.17163e+07	1.64788e+07	1.04694e+07	1.41889e+07
M558T419_2	Dihydromethanophenazine	558.444	419	540.408	4.535	C37H52N2O	[M+NH4]+				C11904				mzCloud	MSI_level2	pos	M558T419_2	71251.8	322857	1.27685e+06	1.46325e+06	466508	1.90142e+06	112268	287761	1.13111e+06	1.86046e+06	M558T419_2	2.98845e+07	1.83842e+07	1.3561e+07	2.47741e+07	1.54129e+07	1.23601e+07	8.95146e+06	1.25342e+07	9.6768e+06	1.73508e+07	4.97665e+06	1.21648e+07	1.69005e+06	2.79983e+07	4.79716e+06	1.08377e+07	2.19641e+07	2.29471e+07	1.21768e+07	2.25635e+07
M336T437	Pipericine	336.328	437.1	335.319	4.537	C22H41NO	[M+H]+	Lipids and lipid-like molecules	Fatty Acyls	Fatty amides				HMDB0031678	mzCloud	MSI_level2	pos	M336T437	3.35215e+06	1.10148e+06	1.79724e+06	679498	1.26898e+06	1.67335e+06	1.70516e+06	1.88626e+06	1.06502e+06	2.11745e+06	M336T437	1.94931e+07	9.35866e+07	3.35593e+07	9.82535e+07	4.01464e+07	4.24412e+07	3.59305e+07	8.92078e+06	8.10377e+06	3.17419e+06	2.57195e+07	3.66997e+07	1.89991e+07	7.33128e+07	2.38633e+07	8.46457e+06	1.52521e+07	3.39697e+07	8.11344e+07	5.91923e+06
M281T41	2,3,5-Trichlorodienelactone	280.993	40.7	241.894	4.644	C6HCl3O4	[M+K]+	Lipids and lipid-like molecules	Fatty Acyls	Fatty acids and conjugates	C18242	Xenobiotics biodegradation and metabolism; Global and overview maps		HMDB0060360	mzCloud	MSI_level2	pos	M281T41	7.31069e+06	9.26554e+06	5.7763e+06	6.21023e+06	1.5772e+07	1.03754e+07	7.44773e+06	7.9749e+06	2.74031e+06	1.63152e+07	M281T41	6.72423e+07	5.90082e+07	5.26513e+07	4.13664e+07	3.32741e+07	3.33853e+07	3.79382e+07	3.29389e+07	3.17495e+07	3.78065e+07	2.92841e+07	3.35974e+07	3.25098e+07	3.96328e+07	3.264e+07	3.56372e+07	3.01969e+07	3.22483e+07	4.10212e+07	3.77809e+07
M130T40_1	Coumarin	130.017	40.1	146.037	4.653	C9H6O2	[M-NH3+H]+	Phenylpropanoids and polyketides	Coumarins and derivatives		C05851	Biosynthesis of other secondary metabolites; Global and overview maps	91-64-5	HMDB0001218	mzCloud	MSI_level2	pos	M130T40_1	5.58781e+06	5.76195e+06	6.38892e+06	2.76211e+06	1.21114e+06	1.87225e+06	6.90789e+06	1.10094e+07	3.20133e+06	6.22506e+06	M130T40_1	2.98555e+07	2.81625e+07	2.60341e+07	1.83236e+07	1.42626e+07	1.52418e+07	1.83094e+07	1.57003e+07	1.60078e+07	1.7889e+07	1.49903e+07	1.71915e+07	1.63996e+07	2.09745e+07	2.0421e+07	1.8957e+07	1.81318e+07	1.93939e+07	2.20193e+07	1.9716e+07
M377T51_2	PHENKAPTON	376.94	50.5	375.935	4.67	C11H15Cl2O2PS3	[M+H]+				C19010		2275-14-1		mzCloud	MSI_level2	pos	M377T51_2	7.8475e+06	8.94254e+06	1.71652e+07	1.88961e+07	2.20897e+07	1.67551e+07	1.45115e+07	1.33151e+07	9.20868e+06	1.21793e+07	M377T51_2	2.13298e+06	245152	1.57996e+06	499226	2.47684e+06	2.12153e+06	728133	2.1983e+06	1.25676e+06	2.81663e+06	4.33813e+06	3.581e+06	1.63401e+06	5.20188e+06	1.03194e+06	5.27779e+06	4.66553e+06	2.48105e+06	936384	2.13084e+06
M980T280_24	(5Z)-4-[2-[[(1S,2S,3S,5R)-5-(1,3-dihydroxypropan-2-yl)-3-[2-[(3Z)-3-ethylidene-5-methoxycarbonyl-2-[(2S,3R,4S,5S,6R)-3,4,5-trihydroxy-6-(hydroxymethyl)oxan-2-yl]oxy-4H-pyran-4-yl]acetyl]oxy-2-methylcyclopentyl]methoxy]-2-oxoethyl]-5-ethylidene-6-[(2S,3R,4S,5S,6R)-3,4,5-trihydroxy-6-(hydroxymethyl)oxan-2-yl]oxy-4H-pyran-3-carboxylic acid	980.402	280.2	962.363	4.681	C43H62O24	[M+NH4]+								mzCloud	MSI_level2	pos	M980T280_24	1.48145e+06	3.73185e+06	918516	1.27031e+06	2.14244e+06	657939	900025	5.8626e+06	588901	202261	M980T280_24	1.04808e+07	1.09566e+06	952011	4.49004e+06	9.86024e+06	6.44976e+06	3.06497e+06	3.17074e+06	8.66806e+06	3.7356e+06	3.31898e+06	1.47599e+07	9.66626e+06	1.29533e+07	1.73476e+07	6.40114e+06	4.57083e+06	8.32778e+06	1.033e+07	7.07462e+06
M911T356_2	(4aR,6aS,6bR,10S,12aR)-10-[(2R,3R,4R,5S,6R)-3-acetamido-6-[[(2R,3R,4S,5R,6R)-4,5-dihydroxy-6-methyl-3-[(2S,3R,4S,5R)-3,4,5-trihydroxyoxan-2-yl]oxyoxan-2-yl]oxymethyl]-4,5-dihydroxyoxan-2-yl]oxy-5-hydroxy-2,2,6a,6b,9,9,12a-heptamethyl-1,3,4,5,6,6a,7,8,8a,10,11,12,13,14b-tetradecahydropicene-4a-carboxylic acid	910.557	355.8	953.535	4.702	C49H79NO17	[M-CO2+H]+								mzCloud	MSI_level2	pos	M911T356_2	2.95363e+06	1.12893e+06	2.72443e+06	2.26147e+06	3.61217e+06	1.63035e+06	2.59973e+06	6.57781e+06	2.78572e+06	4.91764e+06	M911T356_2	64721.9	6.31875e+06	3.16642e+06	9.37762e+06	4.75687e+06	5.41235e+06	5.68029e+06	3.34239e+06	947361	5.748e+06	4.93882e+06	1.85476e+06	4.49356e+06	1.03359e+07	7.93925e+06	6.1198e+06	5.59718e+06	2.81791e+06	2.79981e+06	2.81433e+06
M213T53	Pyrrolnitrin	212.999	52.5	255.981	4.798	C10H6Cl2N2O2	[M-CO2+H]+				C12491	Biosynthesis of other secondary metabolites; Global and overview maps	1018-71-9		mzCloud	MSI_level2	pos	M213T53	130018	2.06984e+06	3.97135e+06	4.36101e+06	2.9967e+06	48272.2	4.41447e+06	6.95913e+06	6.20256e+06	4.84924e+06	M213T53	1.12964e+07	1.30128e+07	1.06421e+07	6.3363e+06	6.45881e+06	3.98406e+06	4.98946e+06	5.1434e+06	4.57296e+06	1.17761e+07	5.05633e+06	7.97033e+06	7.25181e+06	8.79318e+06	7.11738e+06	5.72387e+06	4.06783e+06	9.60435e+06	6.89725e+06	5.33812e+06
M119T317	selenide	119.014	316.8	79.9165	4.81	Se-2	[M+K]+						22541-48-6		mzCloud	MSI_level2	pos	M119T317	1.77953e+07	6.89642e+06	4.91414e+06	7.16129e+06	7.13227e+06	5.96581e+06	6.20062e+06	6.6619e+06	6.81705e+06	5.84824e+06	M119T317	8.15799e+06	5.70754e+06	4.10315e+06	4.70285e+06	3.69534e+06	2.87716e+07	4.30946e+06	5.2619e+06	4.7964e+06	1.16118e+07	2.95308e+07	2.05068e+07	3.72347e+07	2.17643e+06	1.63903e+07	1.92052e+07	2.3379e+07	5.99944e+06	2.65502e+07	2.15872e+06
M918T255_1	Peonanin	918.274	254.8	917.272	4.913	C43H49O22+	[M+H]+				C16293	Biosynthesis of other secondary metabolites			mzCloud	MSI_level2	pos	M918T255_1	143189	12012.8	1.14476e+06	5.51057e+06	866248	28542.7	7761.98	17056	10920.8	1.84103e+07	M918T255_1	3.25176e+06	58352.7	19405.6	6.83223e+06	4.00301e+06	2.09676e+06	2.45944e+06	1.20951e+06	2.21628e+06	1.68422e+06	2.61701e+06	2.26906e+06	2.89734e+06	1.4323e+06	3.2619e+06	2.26422e+06	1.35294e+06	2.75023e+06	2.18066e+06	2.81114e+06
M697T45_2	1-Diphosinositol pentakisphosphate	696.842	44.6	739.828	4.965	C6H19O27P7	[M-CO2+H]+	Organic oxygen compounds	Organooxygen compounds	Alcohols and polyols	C11174	Signal transduction	148077-18-3	HMDB0012494	mzCloud	MSI_level2	pos	M697T45_2	1.54528e+06	1.68214e+06	5.14916e+06	1.45006e+06	4.50961e+06	1.60586e+06	1.50056e+06	1.69342e+06	1.39575e+06	1.28995e+06	M697T45_2	1.95716e+07	1.24156e+07	1.23677e+07	5.72172e+06	1.02319e+07	1.26642e+07	1.57406e+07	1.41561e+07	1.39048e+07	1.90902e+07	1.13294e+07	6.75986e+06	1.70212e+07	1.03958e+07	7.73556e+06	1.19774e+07	8.14585e+06	1.28171e+07	1.86949e+07	1.16201e+07
M248T183	(R)-3-hydroxybutyrylcarnitine	248.148	182.8	247.142	5.005	C11H21NO5	[M+H]+	Lipids and lipid-like molecules	Fatty Acyls	Fatty acid esters			875668-57-8	HMDB0062735	mzCloud	MSI_level2	pos	M248T183	3.21011e+06	2.89866e+06	2.78456e+06	2.18681e+06	2.67019e+06	3.19491e+06	2.27688e+06	4.30251e+06	3.77178e+06	4.31545e+06	M248T183	105490	60092.4	1.48663e+06	4.95554e+06	5.43291e+06	1.08696e+06	1.09423e+07	1.41925e+06	2.2052e+07	8.94988e+06	1.91749e+07	2.31325e+06	1.0534e+07	1.4071e+07	1.51036e+07	1.89678e+06	6.84999e+06	7.38473e+06	1.99909e+07	1.11244e+06
M966T280_2	Araloside A	965.58	279.9	926.487	5.014	C47H74O18	[M+K]+	Lipids and lipid-like molecules	Prenol lipids	Terpene glycosides	C17540		7518-22-1	HMDB0034535	mzCloud	MSI_level2	pos	M966T280_2	3.33819e+06	2.75502e+06	2.87104e+06	3.14824e+06	3.22973e+06	3.26749e+06	3.60691e+06	3.70792e+06	3.65809e+06	4.17695e+06	M966T280_2	2.36742e+07	1.08414e+06	1.73832e+06	1.11848e+07	8.00619e+06	1.21294e+07	5.59715e+06	5.88752e+06	8.55905e+06	2.01663e+07	8.45858e+06	1.01261e+07	7.63807e+06	1.67409e+07	1.7882e+07	1.71191e+07	9.50789e+06	9.13982e+06	1.56008e+07	2.01757e+07
M520T237	Kolanone	520.34	236.9	502.308	5.032	C33H42O4	[M+NH4]+				C09948		81827-55-6		mzCloud	MSI_level2	pos	M520T237	6.5077e+06	4.80041e+06	5.30871e+06	2.91192e+06	1.25872e+07	7.59641e+06	3.79754e+06	5.78645e+06	2.67723e+06	1.0098e+07	M520T237	4.18395e+06	8945.54	23167.8	4.27178e+06	6.94806e+06	2.06708e+07	1.87919e+06	1.29515e+07	2.65913e+06	4.89802e+06	2.91484e+06	3.02792e+06	2.05303e+06	1.67099e+06	2.30782e+06	3.95244e+06	2.63002e+06	9.70196e+06	1.31648e+06	1.35025e+07
M566T380	Penitrem B	566.324	380.4	583.33	5.063	C37H45NO5	[M-H2O+H]+	Organoheterocyclic compounds	Naphthopyrans		C20731		11076-67-8	HMDB0256239	mzCloud	MSI_level2	pos	M566T380	1.31175e+07	6.54509e+06	1.17451e+07	398839	1.00238e+06	1.41063e+06	7.10804e+06	1.60081e+07	402504	4.69748e+06	M566T380	1.45834e+07	1.44135e+07	2.72372e+07	6.24719e+06	1.52206e+07	2.63464e+06	8.76748e+06	7.22615e+06	2.62832e+06	1.04491e+07	2.42725e+06	4.56905e+06	6.35616e+06	2.96249e+06	8.35117e+06	5.91628e+06	2.33884e+06	3.35537e+06	9.29851e+06	1.44152e+07
M249T58	Imidazolopiperazine	249.156	57.8	124.075	5.065	C5H8N4	[2M+H]+	Organoheterocyclic compounds	Imidolactams					HMDB0253422	mzCloud	MSI_level2	pos	M249T58	111852	162590	16792.8	81247.5	55185.4	21594.5	104132	10696.8	19137.8	7555.15	M249T58	575585	141080	2.52768e+06	545093	722002	3.59612e+06	161980	2.31663e+06	722968	237316	546228	3.12353e+06	232536	1.64648e+06	2.74536e+06	700452	544577	189837	362553	1.76522e+06
M102T366	Hexylamine	102.127	366.4	101.12	5.086	C6H15N	[M+H]+	Organic nitrogen compounds	Organonitrogen compounds	Amines	C08306		111-26-2	HMDB0032323	MoNA	MSI_level2	pos	M102T366	5.37773e+06	5.03947e+06	5.4196e+06	4.02665e+06	5.01646e+06	4.58984e+06	4.50488e+06	2.55551e+06	4.7874e+06	5.85008e+06	M102T366	5.38653e+07	4.7888e+07	9.12763e+06	3.02567e+07	2.94293e+07	2.95593e+07	2.99469e+07	8.53201e+07	3.64441e+06	5.28224e+07	4.06834e+07	3.79379e+07	3.2422e+07	1.77406e+07	3.64302e+07	1.75751e+07	2.0973e+07	7.07652e+06	5.89658e+06	4.81142e+06
M980T280_23	Cyanidin 3-(6-sinapylsophoroside)-5-glucoside	980.284	279.9	979.272	5.094	C44H51O25	[M+H]+						119818-02-9,107480-91-1,63003-10-1		mzCloud	MSI_level2	pos	M980T280_23	1.92417e+06	1.86118e+06	1.91361e+06	1.64791e+06	2.37274e+06	1.6451e+06	1.83792e+06	2.50715e+06	2.18648e+06	1.6324e+06	M980T280_23	1.54319e+07	891934	945232	1.55575e+07	2.01058e+07	1.23009e+07	3.1447e+06	6.496e+06	1.5016e+07	7.03373e+06	9.05846e+06	1.26055e+07	2.03838e+07	2.24574e+07	1.25403e+07	6.7504e+06	1.53936e+07	1.66972e+07	3.11349e+07	1.95734e+07
M829T47	Oxoaerothionin	828.831	46.5	827.828	5.118	C24H24Br4N4O9	[M+H]+								mzCloud	MSI_level2	pos	M829T47	5.05094e+06	2.22676e+06	3.57153e+06	3.10591e+06	3.28985e+06	3.82768e+06	2.75614e+06	4.86185e+06	2.38982e+06	2.01315e+06	M829T47	3.77034e+06	2.27895e+06	1.81499e+06	2.94245e+06	2.79127e+06	2.67702e+06	2.94139e+06	3.72714e+06	659540	389952	1.02497e+06	3.11071e+06	3.91655e+06	3.00092e+06	570796	3.47933e+06	1.66484e+06	3.43757e+06	3.669e+06	491907
M525T321	MePC(16_1)	525.369	321.3	507.332	5.144	C25H50NO7P	[M+NH4]+								mzCloud	MSI_level2	pos	M525T321	3.27059e+06	2.43e+06	2.92254e+06	5.22849e+06	4.97386e+06	2.31346e+06	3.55484e+06	2.87736e+06	1.93682e+06	303372	M525T321	3.72964e+07	2.54048e+07	2.03962e+07	2.59257e+07	5.35754e+07	1.46806e+07	3.4866e+07	1.42053e+07	1.25147e+07	1.37381e+08	2.25311e+06	4.10596e+07	2.44845e+07	4.69709e+07	4.67978e+07	1.40499e+07	1.06514e+07	2.44489e+07	8.66078e+06	3.3707e+07
M512T439	28-Homobrassinolide	512.397	439.5	494.361	5.181	C29H50O6	[M+NH4]+	Lipids and lipid-like molecules	Steroids and steroid derivatives	Steroid lactones			80483-89-2	HMDB0030423	mzCloud	MSI_level2	pos	M512T439	8.19027e+06	6.60232e+06	7.77967e+06	8.62406e+06	1.00209e+07	9.6078e+06	8.74874e+06	1.11609e+07	1.00287e+07	1.19975e+07	M512T439	1.53894e+07	1.12292e+07	7.76801e+06	942153	676339	5.45046e+06	5.75712e+06	7.473e+06	612882	6.87415e+06	4.98646e+06	259094	610134	1.19131e+06	5.57961e+06	721566	883301	1.05936e+06	5.46368e+06	703102
M203T125	Chlorphenesin	203.048	124.8	202.04	5.196	C9H11ClO3	[M+H]+	Benzenoids	Phenol ethers		C07928		104-29-0	HMDB0014994	mzCloud	MSI_level2	pos	M203T125	1.03712e+06	6.85446e+06	1.58971e+06	223368	2.06254e+06	30237.3	724455	13746.9	54421	2.35734e+06	M203T125	1.35365e+08	1.74384e+06	9.04975e+07	1.03486e+08	8.62381e+07	8.35897e+07	9.93967e+07	1.22754e+08	9.13313e+07	1.09338e+08	9.4911e+07	9.98411e+07	8.67993e+07	1.60574e+08	1.03462e+08	1.03209e+08	1.24217e+08	1.15336e+08	1.22107e+08	1.05117e+08
M583T46_3	S-Trichlorovinyl-N-acetylcysteine	582.868	46.1	290.929	5.198	C7H8Cl3NO3S	[2M+H]+	Organic acids and derivatives	Carboxylic acids and derivatives	Amino acids, peptides, and analogues				HMDB0244383	mzCloud	MSI_level2	pos	M583T46_3	2.82967e+06	550646	2.53441e+06	1.91345e+06	4.2149e+06	2.50815e+06	722914	6.41515e+06	5.26549e+06	3.79172e+06	M583T46_3	1.21368e+08	1.03707e+08	7.06845e+07	8.1619e+07	4.80762e+07	5.21149e+07	4.40895e+07	8.26597e+07	4.83181e+07	5.83327e+07	6.62768e+07	2.77184e+07	6.05343e+07	6.11633e+07	7.14428e+07	7.28247e+07	8.24964e+07	5.61492e+07	7.13451e+07	2.59915e+07
M405T34	2,4-Dibromo-1-(4-bromophenoxy)benzene	404.814	33.7	403.805	5.258	C12H7Br3O	[M+H]+	Benzenoids	Benzene and substituted derivatives	Diphenylethers			41318-75-6	HMDB0037545	mzCloud	MSI_level2	pos	M405T34	2.10298e+06	1.88487e+06	1.69825e+06	1.6416e+06	2.18933e+06	3.40316e+06	1.67783e+06	1.80155e+06	2.89214e+06	2.04749e+06	M405T34	2.43849e+07	9.02036e+06	4.46295e+06	2.6287e+06	1.26641e+06	1.71714e+06	955396	2.14694e+06	1.52817e+06	2.58172e+06	1.78207e+06	2.26002e+06	2.09304e+06	2.9122e+06	2.8778e+06	2.17476e+06	1.93659e+06	1.64468e+06	2.08332e+06	1.26143e+06
M342T443	9,12,15,18,21-Tetracosapentaenoic acid	342.27	442.7	358.287	5.282	C24H38O2	[M-NH3+H]+	Lipids and lipid-like molecules	Fatty Acyls	Fatty acids and conjugates				HMDB0247624	mzCloud	MSI_level2	pos	M342T443	1.47685e+06	2.94479e+06	176182	441159	958906	4.10029e+06	1.65093e+06	1.17294e+06	345407	853924	M342T443	3.09039e+06	2.44484e+06	2.22671e+06	602803	1.29183e+06	665976	548251	1.90232e+06	1.23462e+06	1.16278e+06	452593	1.73623e+06	1.2629e+06	2.05567e+06	436771	420511	571439	2.04899e+06	532385	512452
M195T74	Azimexon	195.123	74.4	194.117	5.288	C9H14N4O	[M+H]+	Organic acids and derivatives	Carboxylic acids and derivatives	Amino acids, peptides, and analogues				HMDB0248804	mzCloud	MSI_level2	pos	M195T74	6.3396e+06	6.72792e+06	7.5862e+06	8.57238e+06	1.01714e+07	8.27787e+06	6.08644e+06	8.38061e+06	5.75407e+06	7.4662e+06	M195T74	2.91747e+07	4.31155e+07	2.88907e+07	2.7442e+07	2.15076e+07	1.98257e+07	2.26858e+07	2.34658e+07	1.84055e+07	2.39909e+07	1.77752e+07	1.81559e+07	2.00191e+07	3.13781e+07	1.83275e+07	2.02765e+07	4.97015e+07	2.40615e+07	1.19872e+07	2.10323e+07
M405T229_3	Hydrocortisoni acetas	405.225	228.8	404.22	5.315	C23H32O6	[M+H]+				C02821		50-03-3		Metlin	MSI_level2	pos	M405T229_3	2.52382e+06	2.19289e+06	1.86537e+06	2.41242e+06	1.76799e+06	2.83337e+06	1.84736e+06	1.79519e+06	2.17229e+06	2.20101e+06	M405T229_3	504499	841652	1.43287e+06	490720	1.04016e+06	1.37993e+06	1.06394e+07	4.18235e+06	6.17589e+06	887747	1.88531e+07	3.31929e+06	178499	479663	2.86952e+06	770434	566409	818976	885141	2.92048e+06
M154T40	(Z)-S-1-Propenyl methanesulfinothioate	154.036	40.1	136.002	5.316	C4H8OS2	[M+NH4]+	Organic acids and derivatives	Thiosulfinic acid esters				119052-99-2	HMDB0032747	mzCloud	MSI_level2	pos	M154T40	2.73227e+06	4.07453e+06	8.74356e+06	8.5557e+06	1.56512e+07	1.13357e+07	5.47253e+06	4.69104e+06	1.3081e+06	1.69744e+07	M154T40	5.36783e+06	5.17131e+06	4.55538e+06	3.27791e+06	2.59198e+06	2.78887e+06	3.55706e+06	2.86649e+06	2.62401e+06	2.97062e+06	2.79361e+06	3.06637e+06	2.57436e+06	3.91207e+06	3.72102e+06	3.41596e+06	3.42274e+06	3.54547e+06	3.70009e+06	3.61183e+06
M716T265_9	BzATP	716.052	264.7	715.048	5.378	C24H24N5O15P3	[M+H]+	Nucleosides, nucleotides, and analogues	Purine nucleotides	Purine ribonucleotides				HMDB0249498	mzCloud	MSI_level2	pos	M716T265_9	2.89446e+06	868183	948118	353769	713059	820455	531739	874461	5.2223e+06	3.4855e+06	M716T265_9	2.92149e+06	107353	68026.6	1.30691e+06	6.84659e+06	1.22208e+06	5.38657e+06	3.24109e+06	381384	7.50944e+06	2.32939e+06	5.6694e+06	5.41927e+06	6.50928e+06	5.16232e+06	7.14634e+06	3.01622e+06	1.06286e+07	7.26541e+06	6.12146e+06
M132T69_1	5-Aminolevulinic acid	132.065	69	131.058	5.428	C5H9NO3	[M+H]+	Organic acids and derivatives	Carboxylic acids and derivatives	Amino acids, peptides, and analogues	C00430	Metabolism of cofactors and vitamins; Membrane transport; Amino acid metabolism; Chemical structure transformation maps; Global and overview maps	106-60-5	HMDB0001149	Metlin	MSI_level2	pos	M132T69_1	2.4353e+06	8.69424e+06	1.04489e+07	1.20362e+07	5.2603e+06	7.49952e+06	4.00587e+06	928646	1.59265e+07	3.18553e+06	M132T69_1	1.87102e+07	1.31307e+07	7.58356e+06	9.28262e+06	9.23748e+06	5.81014e+06	1.97728e+08	9.50237e+06	8.02486e+06	1.153e+07	7.45884e+06	7.9483e+06	8.68446e+06	8.53329e+06	9.06993e+06	1.2006e+07	8.6745e+06	8.35779e+06	7.96686e+06	1.60391e+07
M508T329	LSM(20_2)	508.385	329.5	490.354	5.441	C25H51N2O5P	[M+NH4]+								mzCloud	MSI_level2	pos	M508T329	5.88583e+06	5.70018e+06	5.40173e+06	5.26624e+06	5.58277e+06	5.30381e+06	5.14684e+06	5.18313e+06	5.02502e+06	4.63524e+06	M508T329	5.05485e+07	2.2931e+07	7.75941e+07	4.14152e+06	3.09427e+07	2.09459e+07	4.53564e+06	2.98811e+06	9.17489e+07	5.93896e+07	1.37919e+08	1.7576e+07	1.36068e+07	4.58886e+07	1.77056e+06	6.37634e+06	2.60478e+07	1.12051e+07	1.07778e+07	1.18538e+07
M198T40	Tetradecanol	198.209	39.8	214.23	5.451	C14H30O	[M-NH3+H]+	Lipids and lipid-like molecules	Fatty Acyls	Fatty alcohols			112-72-1	HMDB0011638	mzCloud	MSI_level2	pos	M198T40	272001	961088	1.00027e+06	253228	983955	987203	277560	293020	847973	298905	M198T40	1.80857e+08	1.26831e+08	8.07504e+07	7.66102e+07	6.41172e+07	5.89837e+07	5.58e+07	7.01968e+07	6.002e+07	7.86388e+07	6.83472e+07	7.10559e+07	7.41739e+07	1.08657e+08	7.96654e+07	7.41639e+07	7.47904e+07	8.71109e+07	7.61253e+07	6.99705e+07
M360T225	Lavoltidine	360.237	225.3	359.232	5.524	C19H29N5O2	[M+H]+	Organoheterocyclic compounds	Piperidines	Benzylpiperidines	C11805		76956-02-0	HMDB0254182	mzCloud	MSI_level2	pos	M360T225	5.93978e+06	4.73595e+06	6.19647e+06	3.19682e+06	4.5795e+06	5.37781e+06	2.99652e+06	5.86797e+06	2.2121e+06	1.97938e+06	M360T225	5.99276e+06	337112	396092	578148	4.26359e+06	2.87506e+06	4.03971e+06	6.8451e+06	4.58583e+06	5.26333e+06	3.78505e+06	4.89397e+06	5.12396e+06	6.01707e+06	4.78629e+06	6.18261e+06	6.93281e+06	5.39584e+06	4.86638e+06	6.0899e+06
M566T392_1	N-Formyl-met-leu-phe-lys	566.304	392.3	565.293	5.534	C27H43N5O6S	[M+H]+	Organic acids and derivatives	Carboxylic acids and derivatives	Amino acids, peptides, and analogues				HMDB0252432	mzCloud	MSI_level2	pos	M566T392_1	1.97213e+07	7.79719e+07	5.99655e+06	5.86962e+06	4.49256e+06	2.99046e+06	6.36207e+06	2.82025e+07	4.39481e+07	7.74648e+06	M566T392_1	1.40839e+07	2.26618e+07	5.15959e+07	2.40623e+07	2.0139e+07	1.74243e+07	2.46503e+07	1.87899e+07	1.4459e+07	9.93896e+06	1.32002e+07	1.13439e+07	1.39424e+07	2.10175e+07	6.3374e+06	1.10948e+07	1.51841e+07	6.82761e+06	1.37361e+07	652635
M127T34	1,3-Dichloroacetone	126.972	33.9	125.964	5.546	C3H4Cl2O	[M+H]+	Organic oxygen compounds	Organooxygen compounds	Carbonyl compounds			534-07-6	HMDB0244164	mzCloud	MSI_level2	pos	M127T34	6.08725e+06	1.21441e+07	7.18641e+06	3.79647e+06	3.49884e+06	3.94295e+06	1.50122e+07	1.86472e+07	3.13741e+06	2.34692e+06	M127T34	5.67838e+06	6.55703e+06	5.24169e+06	4.97595e+06	4.51442e+06	6.04877e+06	6.96506e+06	8.10622e+06	7.7373e+06	9.78295e+06	8.4654e+06	9.00255e+06	9.70331e+06	1.25718e+07	1.18255e+07	1.17208e+07	1.19787e+07	1.17973e+07	1.16268e+07	1.04192e+07
M980T280_9	beta-D-Mannosylphosphodecaprenol	979.748	280.3	940.656	5.55	C56H93O9P	[M+K]+				C04150	Glycan biosynthesis and metabolism			mzCloud	MSI_level2	pos	M980T280_9	3.84913e+06	1.75778e+06	3.03104e+06	4.51144e+07	2.98394e+06	2.4548e+06	1.7647e+06	1.58142e+06	3.13009e+07	4.46417e+06	M980T280_9	6.49038e+07	1.36392e+06	1.55773e+06	1.47348e+07	1.96144e+07	1.59687e+07	8.1564e+06	9.42272e+06	1.51862e+07	2.35306e+07	2.17753e+07	2.74228e+07	4.11154e+07	2.04865e+07	2.70691e+07	2.57581e+07	1.45083e+07	2.9017e+07	6.39851e+07	1.50399e+07
M246T67	Dezocine	246.187	67.3	245.178	5.56	C16H23NO	[M+H]+	Benzenoids	Tetralins		C08010		53648-55-8	HMDB0015340	mzCloud	MSI_level2	pos	M246T67	58481.6	280448	52587.6	1.06374e+06	191856	213884	178474	303337	1.36546e+06	288504	M246T67	4.88712e+06	6.09826e+06	5.43033e+06	6.31517e+06	601075	473494	422920	1.0058e+06	978902	745669	471142	679939	890482	990116	543588	1.10761e+06	1.65151e+06	6.69789e+06	751450	854352
M967T284_1	Adrenorphin	966.504	284.5	983.512	5.614	C44H69N15O9S	[M-H2O+H]+	Organic acids and derivatives	Carboxylic acids and derivatives	Amino acids, peptides, and analogues	C16108		88377-68-8	HMDB0059791	mzCloud	MSI_level2	pos	M967T284_1	3.22422e+06	1.5159e+06	2.56383e+06	1.51262e+06	1.35869e+06	1.68787e+06	1.66216e+06	3.15835e+06	1.70021e+06	4.98805e+06	M967T284_1	3.6352e+07	3.86161e+06	2.73559e+06	2.3105e+07	1.71801e+07	1.8012e+07	4.70213e+06	4.82995e+06	6.03941e+06	5.00933e+06	4.89826e+06	3.22433e+07	7.98718e+06	1.4577e+07	2.27338e+07	6.84883e+06	1.59269e+07	1.17484e+07	3.65978e+07	8.86282e+06
M139T35	4-Chlorobenzoic acid	138.995	34.8	155.998	5.63	C7H5ClO2	[M-H2O+H]+	Benzenoids	Benzene and substituted derivatives	Benzoic acids and derivatives	C02370	Xenobiotics biodegradation and metabolism; Global and overview maps	74-11-3	HMDB0246393	mzCloud	MSI_level2	pos	M139T35	457231	1.466e+06	2.04238e+06	241634	2.55656e+06	1.53013e+06	1.75467e+06	4.62792e+06	3.30374e+06	3.04586e+06	M139T35	9.1212e+06	7.72526e+06	2.99373e+06	3.18578e+06	2.86553e+06	3.64291e+06	4.39098e+06	4.81758e+06	4.63823e+06	4.45591e+06	4.59943e+06	3.39049e+06	3.30952e+06	6.28949e+06	7.52988e+06	3.87198e+06	4.08939e+06	6.04661e+06	5.07792e+06	3.66443e+06
M869T280	Phenylacetyl-CoA	869.143	280.1	885.157	5.644	C29H42N7O17P3S	[M-NH3+H]+	Lipids and lipid-like molecules	Fatty Acyls	Fatty acyl thioesters	C00582	Amino acid metabolism; Global and overview maps	7532-39-0	HMDB0006503	mzCloud	MSI_level2	pos	M869T280	1.93355e+06	1.27542e+07	636334	1.00592e+06	119980	1.44741e+06	1.26821e+06	4.01092e+06	1.78409e+06	1.61071e+06	M869T280	1.05772e+07	743103	713717	1.06234e+07	1.11989e+07	1.01341e+07	3.08842e+06	3.32557e+06	6.44457e+06	4.06263e+06	3.27452e+06	1.1037e+06	4.19404e+06	5.20466e+06	1.35528e+07	4.44232e+06	3.25052e+06	9.29937e+06	9.39935e+06	1.28048e+07
M403T427_2	Telocinobufagin	403.246	427.4	402.241	5.673	C24H34O5	[M+H]+				C17072		472-26-4		mzCloud	MSI_level2	pos	M403T427_2	3.56453e+06	4.17159e+06	3.45784e+06	332837	4.03081e+06	4.91282e+06	3.80131e+06	2.70239e+06	2.20843e+06	2.38113e+06	M403T427_2	4.48174e+06	2.48529e+07	5.99229e+06	5.15936e+06	3.87974e+06	1.94535e+06	5.20113e+06	6.08716e+06	4.99019e+06	2.61873e+06	2.28022e+06	2.38741e+06	1.94601e+06	2.84068e+06	5.30774e+06	748165	2.49825e+06	5.23184e+06	2.52546e+06	2.29849e+06
M502T408	Ganolucidic acid E	502.35	407.9	484.319	5.739	C30H44O5	[M+NH4]+	Lipids and lipid-like molecules	Prenol lipids	Triterpenoids			114567-50-9	HMDB0037607	mzCloud	MSI_level2	pos	M502T408	1.77549e+07	1.81373e+07	2.0974e+07	161017	4.05227e+07	2.32032e+07	8.21009e+06	1.77953e+07	846321	4.44803e+07	M502T408	1.32523e+06	1.40533e+06	3.00261e+06	2.95968e+06	1.45527e+06	2.29918e+06	1.16738e+06	2.35373e+06	4.64246e+06	3.36649e+06	2.80067e+06	3.36968e+06	2.61402e+06	2.18106e+06	3.2666e+06	1.83768e+06	4.65719e+06	6.43864e+06	2.08185e+06	1.70607e+06
M568T408_1	Hydroxychlorobactene	568.455	407.7	550.417	5.86	C40H54O	[M+NH4]+				C15911	Metabolism of terpenoids and polyketides	2932-10-7		mzCloud	MSI_level2	pos	M568T408_1	5.74358e+06	4.17225e+06	6.24201e+06	3.09447e+06	4.2496e+06	7.14887e+06	6.56031e+06	3.23081e+06	6.73509e+06	5.92161e+06	M568T408_1	5.86135e+06	9.13887e+06	1.02133e+07	8.63237e+06	6.44632e+06	4.80451e+06	7.56414e+06	8.07536e+06	9.19228e+06	9.1254e+06	7.75931e+06	7.19103e+06	7.54685e+06	1.12495e+07	5.53646e+06	8.13545e+06	1.1349e+07	1.05568e+07	7.8099e+06	1.12914e+07
M440T379_2	Pentacosanoylglycine	440.407	378.6	439.403	5.902	C27H53NO3	[M+H]+	Organic acids and derivatives	Carboxylic acids and derivatives	Amino acids, peptides, and analogues				HMDB0013297	mzCloud	MSI_level2	pos	M440T379_2	6.59659e+06	1.80847e+06	6.28977e+06	4.07901e+06	3.78426e+06	2.88614e+06	2.27262e+06	621062	4.78537e+06	3.49354e+06	M440T379_2	1.25963e+08	1.76664e+08	1.16809e+08	4.23964e+07	9.03303e+07	7.63749e+07	7.92527e+07	1.50359e+08	1.0566e+08	1.27288e+08	6.19467e+07	7.99913e+07	1.02665e+08	1.39078e+08	9.92638e+07	5.19212e+07	6.13322e+07	1.34074e+08	1.0333e+08	6.70748e+07
M379T51	Hanishin	378.926	51	377.921	5.902	C11H12Br2N2O3	[M+H]+								mzCloud	MSI_level2	pos	M379T51	4.38306e+06	3.48664e+06	7.57447e+06	5.91374e+06	3.04336e+06	7.1819e+06	3.58726e+06	2.01668e+06	7.15194e+06	2.83365e+06	M379T51	7.11709e+06	2.22789e+06	4.36228e+06	1.17622e+06	1.14853e+07	1.41935e+07	1.00897e+07	1.47583e+07	1.03996e+07	1.28597e+07	1.60376e+07	1.24764e+07	1.28718e+07	2.51003e+07	1.50537e+07	2.73063e+07	2.56466e+07	1.66802e+07	1.20989e+07	1.18461e+07
M713T242_2	[(2R,5S)-2,5-Dimethyl-5-(octadecylcarbamoyloxymethyl)oxolan-2-yl]methyl 2-quinolin-1-ium-1-ylethyl phosphate	713.431	242.5	690.437	5.906	C38H63N2O7P	[M+Na]+	Organoheterocyclic compounds	Quinolines and derivatives					HMDB0258466	mzCloud	MSI_level2	pos	M713T242_2	2.81188e+06	5.29096e+06	2.93815e+06	2.65564e+06	2.80726e+06	7.17615e+06	5.45221e+06	1.98522e+06	2.01765e+06	1.57974e+06	M713T242_2	4.25029e+06	60747.6	19412.7	3.22475e+06	1.89643e+06	1.8299e+06	2.13068e+06	1.20734e+06	2.46626e+06	2.51433e+06	707052	953517	1.84819e+06	2.84891e+06	1.71884e+06	1.83878e+06	2.5199e+06	2.04917e+06	1.59585e+06	547381
M201T125	Coniferaldehyde	201.051	124.9	178.063	6.027	C10H10O3	[M+Na]+	Benzenoids	Phenols	Methoxyphenols	C02666	Chemical structure transformation maps; Biosynthesis of other secondary metabolites; Global and overview maps	458-36-6	HMDB0141782	mzCloud	MSI_level2	pos	M201T125	2.91393e+06	3.71979e+06	4.144e+06	5.51681e+06	6.3245e+06	1.89161e+06	3.65673e+06	4.06883e+06	5.5119e+06	2.58634e+06	M201T125	4.21259e+08	1.03926e+07	3.28105e+08	3.07152e+08	2.67508e+08	2.8313e+08	3.00752e+08	3.49648e+08	2.84714e+08	3.56111e+08	3.0072e+08	3.18756e+08	3.13814e+08	4.99455e+08	3.15717e+08	3.13463e+08	3.87666e+08	3.50088e+08	3.78791e+08	3.28692e+08
M975T46_4	Glycomul TO	974.844	45.8	956.804	6.05	C60H108O8	[M+NH4]+	Organic acids and derivatives	Carboxylic acids and derivatives	Tricarboxylic acids and derivatives				HMDB0252873	mzCloud	MSI_level2	pos	M975T46_4	1.799e+07	4.97348e+06	2.02103e+07	8.43343e+06	2.88803e+07	1.7779e+07	1.26527e+07	1.31208e+07	3.82521e+07	1.65991e+07	M975T46_4	3.23634e+06	1.61766e+06	529563	1.54604e+06	1.65933e+06	1.23198e+06	4.33401e+06	5.68992e+06	1.36811e+06	7.66104e+06	669024	1.44746e+06	1.98988e+06	1.21566e+07	1.94553e+06	4.57879e+06	2.64743e+06	2.13069e+06	2.05916e+06	1.77992e+06
M184T69	2-Amino-a-carboline	184.086	68.7	183.08	6.083	C11H9N3	[M+H]+	Organoheterocyclic compounds	Indoles and derivatives	Pyridoindoles	C19186		26148-68-5	HMDB0033141	MoNA	MSI_level2	pos	M184T69	1.12046e+06	4.41047e+06	1.12736e+06	3.85592e+06	1.83149e+06	1.07581e+06	1.4919e+06	3.37274e+06	4.16197e+06	3.80842e+06	M184T69	438669	401010	502982	390162	272735	365890	551266	720085	493180	243593	588849	964574	529671	663722	856982	1.00265e+06	638916	301527	1.02263e+06	546558
M920T265_9	Cobyrinate c-monamide	920.354	265	937.352	6.139	C45H60CoN5O13+	[M-H2O+H]+				C19724				mzCloud	MSI_level2	pos	M920T265_9	4.02748e+06	3.38315e+06	3.71427e+06	2.97107e+06	3.018e+06	3.48814e+06	3.76978e+06	3.72252e+06	3.20589e+06	3.25788e+06	M920T265_9	4.51171e+06	115080	38152.1	1.89659e+06	7.20807e+06	4.55481e+06	3.83308e+06	2.00941e+06	5.25856e+06	1.04936e+07	2.71419e+06	1.04837e+07	7.00273e+06	7.71127e+06	3.23093e+06	9.12044e+06	1.09485e+07	1.38226e+07	4.56914e+06	7.53805e+06
M319T43	Tiludronate	318.938	42.9	317.928	6.149	C7H9ClO6P2S	[M+H]+	Organic acids and derivatives	Organic phosphonic acids and derivatives	Bisphosphonates	C08141		89987-06-4	HMDB0015265	mzCloud	MSI_level2	pos	M319T43	6.26489e+06	5.4304e+06	5.27009e+06	4.07975e+06	5.39564e+06	7.70568e+06	5.59433e+06	1.87097e+06	996625	2.25894e+06	M319T43	1.80365e+06	1.55125e+06	1.57675e+06	937543	536747	611694	820483	459968	751503	765127	142265	731250	639719	1.12364e+06	726992	762684	983503	179368	832975	1.19143e+06
M521T402_4	LysoPC (19_0)	521.363	401.8	537.379	6.239	C27H56NO7P	[M-NH3+H]+						108273-88-7		mzCloud	MSI_level2	pos	M521T402_4	1.24534e+06	2.70997e+06	2.34017e+06	3.62667e+06	1.53559e+06	1.66323e+06	2.11641e+06	1.57974e+06	2.53982e+06	2.55611e+06	M521T402_4	1.1494e+08	2.65416e+07	1.28856e+07	2.46709e+07	2.33219e+07	7.84067e+07	3.6391e+07	3.59247e+07	7.93467e+07	3.95688e+07	2.715e+07	1.4354e+08	5.38222e+07	4.78478e+07	1.35534e+08	4.4771e+07	6.68378e+07	3.90304e+07	5.63883e+07	5.7831e+07
M761T47_1	psammaplysin K dimethoxy acetal	760.829	46.5	759.827	6.281	C22H24Br4N2O8	[M+H]+								mzCloud	MSI_level2	pos	M761T47_1	2.5278e+06	7.72856e+06	3.08783e+06	7.16496e+06	2.87142e+06	2.57764e+06	2.64426e+06	6.91719e+06	6.4907e+06	6.54422e+06	M761T47_1	1.40271e+07	7.18179e+06	5.44391e+06	8.90945e+06	6.15561e+06	6.33532e+06	7.19689e+06	8.21454e+06	5.72415e+06	8.12162e+06	2.48757e+06	5.8769e+06	7.25528e+06	5.08867e+06	9.3168e+06	6.56187e+06	1.20324e+07	9.98572e+06	9.86765e+06	6.85879e+06
M527T374_1	MePC(18_4)	527.28	373.7	543.296	6.418	C27H46NO8P	[M-NH3+H]+								mzCloud	MSI_level2	pos	M527T374_1	1.98262e+06	1.46129e+07	3.1197e+07	1.3481e+07	2.58486e+07	1.95375e+07	1.78213e+07	6.89018e+06	9.5984e+06	1.85899e+06	M527T374_1	1.35126e+07	7.73607e+06	1.06571e+07	1.55612e+07	9.27842e+06	7.17577e+06	1.04709e+07	1.34487e+07	6.54001e+06	7.89841e+06	6.53104e+06	1.10177e+07	5.66407e+06	6.37988e+06	9.27467e+06	8.86673e+06	4.42407e+06	6.07679e+06	1.07057e+07	6.8714e+06
M437T356	Kanzonol K	437.193	356.1	436.189	6.531	C26H28O6	[M+H]+	Phenylpropanoids and polyketides	Isoflavonoids	Isoflavans			156281-30-0	HMDB0041212	mzCloud	MSI_level2	pos	M437T356	1.4717e+06	1.23846e+06	3.61666e+06	1.08364e+06	1.66229e+06	1.20301e+06	915126	908791	1.48172e+06	1.24735e+06	M437T356	7.2763e+07	8.88312e+07	3.86825e+07	5.11533e+07	1.91469e+07	1.17358e+07	2.04532e+07	1.48068e+07	1.2025e+07	2.05346e+07	2.6259e+07	6.89559e+06	1.12158e+07	3.08506e+07	1.26505e+07	1.94895e+07	2.1685e+07	1.72957e+07	1.1533e+07	1.44401e+07
M241T68	Zerumbone	241.155	68.3	218.167	6.539	C15H22O	[M+Na]+	Lipids and lipid-like molecules	Prenol lipids	Sesquiterpenoids	C20262		471-05-6	HMDB0036667	mzCloud	MSI_level2	pos	M241T68	2.02523e+06	2.33028e+06	1.18608e+06	1.55714e+06	2.08424e+06	2.25629e+06	1.35024e+06	1.72518e+06	3.70153e+06	2.00496e+06	M241T68	1.22843e+07	2.8712e+07	1.50627e+07	1.05994e+07	9.16086e+06	4.48321e+06	1.60524e+07	8.89676e+06	1.30415e+07	1.47121e+07	8.94959e+06	4.86142e+06	1.40701e+07	5.41748e+06	7.967e+06	8.2984e+06	2.66612e+06	1.46481e+07	4.91684e+06	8.54674e+06
M192T51	NSC4928	192.123	51	191.117	6.591	C9H13N5	[M+H]+				C15344		5401-47-8		mzCloud	MSI_level2	pos	M192T51	2.48732e+06	2.83519e+06	299804	2.30759e+06	217935	3.39377e+06	384677	9.97233e+06	196929	2.69113e+06	M192T51	695145	1.60018e+06	5.05316e+06	1.7815e+06	1.28918e+06	1.88367e+06	1.78926e+06	463698	335197	1.06471e+06	3.62528e+06	485066	873148	4.64169e+06	5.06209e+06	5.09834e+06	1.6922e+06	3.43569e+06	2.49223e+06	664121
M861T255_3	Thiophene-2-carbonyl-CoA	861.073	255.3	877.098	6.699	C26H38N7O17P3S2	[M-NH3+H]+				C07347				mzCloud	MSI_level2	pos	M861T255_3	1.87516e+06	1.61938e+06	2.0989e+06	2.9416e+06	1.92987e+06	1.973e+06	1.91218e+06	2.00495e+06	2.37881e+06	2.41851e+06	M861T255_3	3.10924e+06	71294.5	127306	6.52438e+06	4.26075e+06	4.84704e+06	1.69291e+06	1.54067e+06	2.85779e+06	3.79908e+06	2.65e+06	1.43728e+06	1.63751e+06	1.50192e+06	4.14818e+06	3.52881e+06	1.45466e+06	3.3387e+06	4.89874e+06	1.73835e+06
M829T265_3	Rifabutin	829.433	264.7	846.441	6.749	C46H62N4O11	[M-H2O+H]+				C07235		72559-06-9		mzCloud	MSI_level2	pos	M829T265_3	3.79817e+06	4.50113e+06	2.93407e+06	4.30908e+06	5.48213e+06	4.9325e+06	2.44641e+06	3.57978e+06	3.63274e+06	3.78479e+06	M829T265_3	2.91795e+07	31091.5	78986	9.58748e+06	2.33222e+07	1.87068e+07	1.31598e+07	1.20548e+07	1.46647e+07	8.28191e+06	1.42431e+07	3.87644e+07	1.88927e+07	2.0191e+07	3.53999e+07	1.33794e+07	2.52167e+07	1.64887e+07	1.21765e+07	2.73379e+07
M310T412	Pelargonidin	310.156	411.8	271.061	6.761	[C15H11O5]+	[M+K]+	Phenylpropanoids and polyketides	Flavonoids	Hydroxyflavonoids	C05904	Biosynthesis of other secondary metabolites; Global and overview maps	134-04-3	HMDB0003263	mzCloud	MSI_level2	pos	M310T412	3.2679e+06	2.71579e+06	3.07071e+06	2.7191e+06	2.24416e+06	2.33977e+06	3.40676e+06	1.00754e+06	2.94587e+06	2.27797e+06	M310T412	1.7454e+07	149611	1.33012e+07	726429	2.46139e+07	1.01243e+07	5.03728e+07	2.53655e+07	2.15313e+07	6.11251e+06	2.31165e+07	1.16613e+07	2.00432e+06	3.02542e+06	3.6053e+06	8.96426e+06	1.75215e+07	8.19854e+06	6.01855e+06	3.74848e+06
M318T334	3-(2-Methylpropanoyloxy)-8-(2-methylbutanoyloxy)-9,10-epoxy-p-mentha-1,3,5-triene	318.161	333.7	334.178	6.783	C19H26O5	[M-NH3+H]+	Benzenoids	Phenol esters				22518-07-6	HMDB0032699	mzCloud	MSI_level2	pos	M318T334	4.26691e+06	2.01773e+06	1.89865e+06	2.61693e+06	2.69537e+06	3.94363e+06	2.23785e+06	1.76143e+06	3.00814e+06	2.33444e+06	M318T334	18405.4	1.89162e+07	4.49564e+06	1.77229e+07	1.0076e+07	7.67155e+06	7.84243e+06	4.38409e+07	1.53863e+07	2.26226e+07	6.27811e+06	2.79363e+07	4.58134e+07	5.33838e+07	3.259e+07	5.93978e+07	6.18262e+07	4.0788e+07	5.42509e+07	5.3314e+07
M803T46_2	1D-myo-Inositol 1,5-bis(diphosphate) 2,3,4,6-tetrakisphosphate	802.785	46.1	819.794	6.798	C6H20O30P8	[M-H2O+H]+				C20690	Signal transduction			mzCloud	MSI_level2	pos	M803T46_2	1.23522e+07	4.85171e+06	1.06783e+07	7.88843e+06	9.69468e+06	9.01924e+06	4.25926e+06	4.23086e+06	5.15534e+06	1.34427e+07	M803T46_2	2.53524e+07	3.71008e+07	1.23145e+07	2.03875e+07	8.42024e+06	1.07641e+07	7.74054e+06	1.25302e+07	9.43617e+06	9.35358e+06	1.16315e+07	9.96861e+06	1.20777e+07	1.28312e+07	9.46135e+06	1.01326e+07	1.21295e+07	1.12648e+07	1.40785e+07	6.19199e+06
M111T33	Propanoyl phosphate	111.02	33.2	154.003	6.815	C3H7O5P	[M-CO2+H]+				C02876	Carbohydrate metabolism; Global and overview maps			mzCloud	MSI_level2	pos	M111T33	2.73072e+06	3.89575e+06	4.37602e+06	3.21033e+06	4.96051e+06	3.43435e+06	2.17002e+06	2.47259e+06	4.64339e+06	2.32131e+06	M111T33	6.04929e+07	5.87872e+07	4.19366e+07	3.65779e+07	3.48907e+07	4.19204e+07	4.89292e+07	5.35865e+07	5.26058e+07	6.27732e+07	5.51716e+07	5.94322e+07	5.77619e+07	8.0398e+07	8.01632e+07	7.56963e+07	7.79384e+07	7.72716e+07	7.33834e+07	6.60494e+07
M183T359	5-chlorobenzene-1,2,4-triol	182.983	359.2	159.993	6.877	C6H5ClO3	[M+Na]+				C07102	Xenobiotics biodegradation and metabolism; Global and overview maps	119290-91-4		mzCloud	MSI_level2	pos	M183T359	1.87337e+06	4.32554e+06	3.78514e+06	1.35768e+07	2.9943e+06	3.06103e+06	3.14701e+06	2.2819e+06	5.55973e+06	382015	M183T359	3.38859e+08	9.88088e+07	9.92533e+07	2.17435e+08	5.30325e+07	1.81923e+08	3.68149e+07	4.66107e+07	3.73313e+07	6.25159e+06	1.31443e+08	3.33203e+07	2.6914e+07	3.69324e+07	7.116e+06	9.38962e+07	9.01381e+07	2.5114e+07	2.56689e+07	6.72146e+07
M452T366	FO 2546M	452.276	365.9	451.272	6.9	C28H37NO4	[M+H]+				C20586	Biosynthesis of other secondary metabolites; Global and overview maps			mzCloud	MSI_level2	pos	M452T366	30564.6	35377.4	46956.1	54547.7	103352	50091.9	31426.7	47722.4	33653	60850.4	M452T366	621294	2.62315e+06	1.13312e+06	9.48636e+06	4.93368e+06	1.16232e+06	962942	1.18653e+06	1.48813e+06	1.32992e+06	2.22431e+06	1.22573e+06	1.18987e+06	2.57218e+06	3.26825e+06	7.14182e+06	818646	1.06795e+06	1.55076e+06	2.84038e+06
M514T449_2	Daphmacropodine	514.385	449.4	513.382	6.931	C32H51NO4	[M+H]+						39729-21-0		mzCloud	MSI_level2	pos	M514T449_2	1.37114e+06	1.45398e+06	2.01275e+06	1.1545e+06	2.72232e+06	4.3241e+06	1.14918e+06	2.26782e+06	1.67499e+06	1.56499e+06	M514T449_2	1.19879e+06	4.22022e+06	2.5732e+06	3.35394e+06	1.16364e+06	1.96441e+06	1.93925e+06	860814	1.77299e+06	2.03037e+06	2.99944e+06	975467	1.75494e+06	4.50033e+06	164645	994571	4.10728e+06	114580	2.45037e+06	1.10382e+06
M261T447	Pirimicarb	261.134	447.2	238.143	6.933	C11H18N4O2	[M+Na]+	Organic nitrogen compounds	Organonitrogen compounds	Amines	C11079		23103-98-2	HMDB0256598	HMDB	MSI_level2	pos	M261T447	2.99166e+06	3.63315e+06	931955	1.91231e+06	840646	1.55477e+06	851672	1.0083e+06	696745	593308	M261T447	2.33276e+07	7.65321e+06	1.01881e+07	2.42439e+06	4.9239e+06	7.39887e+06	7.51209e+06	1.09806e+07	4.31894e+06	5.53648e+06	727652	2.01634e+06	1.83814e+06	1.23576e+07	2.14483e+06	2.06611e+06	8.71319e+06	5.47773e+06	5.73598e+06	2.00332e+06
M608T243_2	P 518	608.394	243	624.418	7.01	C42H56O4	[M-NH3+H]+				C15885	Global and overview maps; Metabolism of terpenoids and polyketides	1185-31-5		mzCloud	MSI_level2	pos	M608T243_2	3.5252e+06	3.9809e+06	2.81315e+06	3.3965e+06	4.67467e+06	4.28852e+06	1.73411e+06	3.21007e+06	2.89744e+06	3.19343e+06	M608T243_2	3.14799e+06	13130	1596.23	1.26458e+06	795867	1.3278e+06	482694	915066	897204	434866	344994	825993	714282	454463	1.09183e+06	970848	668643	852944	375331	748107
M144T41	4-Fluoromuconolactone	143.997	40.7	160.017	7.039	C6H5FO4	[M-NH3+H]+				C16476	Xenobiotics biodegradation and metabolism; Global and overview maps		HMDB0060386	mzCloud	MSI_level2	pos	M144T41	3.10014e+06	2.0675e+06	1.68108e+06	2.39597e+06	643149	2.18481e+06	1.29358e+06	1.37424e+06	1.53587e+06	2.06067e+06	M144T41	3.49031e+08	2.81045e+08	2.10341e+08	2.07956e+08	1.69154e+08	1.6794e+08	1.8208e+08	2.04143e+08	1.74443e+08	2.24874e+08	1.76341e+08	2.0188e+08	1.78126e+08	2.68213e+08	2.10591e+08	1.99925e+08	2.18892e+08	2.16877e+08	2.4389e+08	1.92101e+08
M460T356_2	Militarinone A	460.266	356.2	459.262	7.062	C26H37NO6	[M+H]+				C12333				mzCloud	MSI_level2	pos	M460T356_2	6.11391e+06	5.45484e+06	6.14313e+06	5.86384e+06	4.97471e+06	6.65403e+06	3.46322e+06	2.22363e+06	3.08255e+06	5.17802e+06	M460T356_2	2.36408e+08	1.10831e+08	5.25711e+07	2.29378e+08	4.7511e+07	4.02251e+07	9.91817e+07	7.35153e+07	7.45934e+07	1.55299e+08	2.14859e+08	9.16566e+07	2.66825e+07	1.40826e+08	2.20886e+08	1.02197e+08	1.27551e+08	1.21046e+08	8.66173e+07	7.69278e+07
M548T61	dTDP-D-galactose	548.053	60.6	564.076	7.081	C16H26N2O16P2	[M-NH3+H]+	Lipids and lipid-like molecules	Steroids and steroid derivatives	Cholestane steroids	C02097		5817-97-0	HMDB0006876	mzCloud	MSI_level2	pos	M548T61	577918	2.16012e+06	2.00207e+06	557996	2.09877e+06	2.27439e+06	948272	692352	2.1692e+06	660324	M548T61	1.01311e+06	195150	1.66033e+06	11697.7	1.57604e+06	548483	1.29712e+06	1.52166e+06	1.41966e+06	918358	3.50777e+06	837957	1.89372e+06	1.43887e+06	1.22348e+06	5.55038e+06	3.37306e+06	1.79418e+06	2.10491e+06	1.30595e+06
M704T350	MePC(31_0)	703.559	349.8	719.583	7.088	C40H82NO7P	[M-NH3+H]+								mzCloud	MSI_level2	pos	M704T350	2.67905e+06	1.74414e+06	1.53132e+06	2.00865e+06	216729	1.94442e+06	1.50968e+06	835223	1.29216e+06	2.07371e+06	M704T350	1.31922e+07	9.95407e+07	5.73977e+07	3.31523e+07	2.53132e+07	2.54313e+07	1.20873e+07	1.17159e+08	2.69218e+07	2.62955e+07	4.82565e+07	2.79084e+07	8.67221e+07	3.53479e+07	2.34125e+07	4.20388e+06	1.48852e+07	1.11942e+07	2.37772e+07	5.55218e+06
M289T351_2	Irtemazole	289.143	350.7	288.137	7.145	C18H16N4	[M+H]+	Organoheterocyclic compounds	Benzimidazoles				115576-85-7	HMDB0253588	mzCloud	MSI_level2	pos	M289T351_2	3.047e+06	1.31325e+07	3.51303e+06	715627	5.26008e+06	3.3933e+06	2.77551e+06	1.21242e+06	1.24017e+06	6.88876e+06	M289T351_2	323917	3.53953e+08	1.00989e+08	1.66106e+08	1.90989e+08	1.82127e+08	8.2694e+07	9.42309e+07	7.13671e+07	1.33314e+08	9.00726e+07	8.01342e+07	8.04891e+07	6.85137e+07	5.70115e+07	7.98365e+07	7.71424e+07	6.00537e+07	5.16616e+07	5.85233e+07
M482T391_2	sphingosylphosphorylcholine	482.375	390.8	464.338	7.221	C23H49N2O5P	[M+NH4]+	Lipids and lipid-like molecules	Sphingolipids	Phosphosphingolipids				HMDB0258420	mzCloud	MSI_level2	pos	M482T391_2	48454.4	6617.09	476566	34800.5	77434.5	66377.4	55648.7	390069	337896	602800	M482T391_2	2.71589e+06	8.75728e+06	1.96751e+07	2.9181e+07	2.14439e+07	1.49631e+07	1.85784e+07	5.41833e+07	4.05873e+07	3.02525e+07	3.77923e+07	2.81415e+07	4.91146e+07	5.10417e+07	1.78991e+07	2.14446e+06	5.48276e+07	2.98764e+07	1.83808e+07	6.87668e+07
M169T40	Adipic acid	169.046	39.9	146.058	7.257	C6H10O4	[M+Na]+	Lipids and lipid-like molecules	Fatty Acyls	Fatty acids and conjugates	C06104	Xenobiotics biodegradation and metabolism; Global and overview maps	124-04-9	HMDB0000448	MoNA	MSI_level2	pos	M169T40	9.35713e+06	9.24128e+06	7.89626e+06	5.77468e+07	2.31896e+07	6.04592e+06	5.15907e+06	5.77655e+06	6.27119e+06	8.95502e+06	M169T40	5.33574e+07	5.34426e+07	4.89264e+07	3.35767e+07	2.71478e+07	2.82016e+07	3.33943e+07	2.98423e+07	2.8006e+07	3.19467e+07	2.70114e+07	3.22449e+07	2.92535e+07	3.82832e+07	3.5698e+07	3.30605e+07	3.4241e+07	3.47417e+07	3.79417e+07	3.60616e+07
M361T406	2-beta-hydroxymedroxyprogesterone	361.235	406.4	360.23	7.263	C22H32O4	[M+H]+	Organoheterocyclic compounds	Benzopyrazoles	Indazoles				HMDB0061064	mzCloud	MSI_level2	pos	M361T406	481502	1.64925e+06	633661	2.33388e+06	231746	769440	1.95045e+06	540464	2.28149e+06	6.46096e+06	M361T406	7.68727e+07	6.23628e+07	5.49838e+07	5.48133e+07	4.01385e+07	2.60719e+07	2.51919e+07	4.93608e+07	2.82997e+07	4.19788e+07	2.38229e+07	3.13153e+07	2.9886e+07	5.45819e+07	2.88601e+07	2.9323e+07	4.3403e+07	5.25393e+07	3.71184e+07	2.05397e+07
M628T450_2	Annonisin	628.474	449.7	610.444	7.273	C35H62O8	[M+NH4]+	Lipids and lipid-like molecules	Fatty Acyls	Fatty alcohols			194413-43-9	HMDB0031394	mzCloud	MSI_level2	pos	M628T450_2	1.7417e+06	3.70443e+06	1.55426e+06	1.34437e+06	752649	1.68128e+06	1.79639e+06	4.81342e+06	3.57678e+06	2.28607e+06	M628T450_2	1.11884e+06	982880	215930	477590	729093	253974	469728	650451	453315	551045	410226	697309	360635	604821	554295	51923.3	534167	722401	458874	429536
M431T409	Vernodalol	431.248	409	392.147	7.277	C20H24O8	[M+K]+				C09577		65388-17-2		MoNA	MSI_level2	pos	M431T409	502980	308421	4.60492e+07	29948.4	6833.34	10304.3	382373	247181	19494.9	16381.7	M431T409	3.07031e+06	6.61413e+06	1.63191e+06	8.00298e+06	3.44134e+07	1.58448e+07	2.97117e+07	1.62629e+07	859201	2.14863e+07	1.83297e+07	4.52526e+06	4.34881e+06	1.05695e+07	3.06224e+06	4.93698e+06	2.15367e+06	1.35424e+06	511906	165159
M477T69_1	meclocycline	477.102	69.3	476.099	7.365	C22H21ClN2O8	[M+H]+	Phenylpropanoids and polyketides	Tetracyclines					HMDB0254395	mzCloud	MSI_level2	pos	M477T69_1	4.20337e+06	3.68285e+06	3.80695e+06	3.74308e+06	3.79954e+06	3.12127e+06	3.92077e+06	4.06202e+06	3.10081e+06	3.35951e+06	M477T69_1	9.82191e+07	1.16037e+08	7.72834e+07	4.859e+07	3.29832e+07	3.44198e+07	3.47115e+07	1.93119e+07	3.00295e+07	2.64058e+07	3.75568e+07	4.17511e+07	2.11634e+07	1.50239e+07	5.9784e+07	4.15572e+07	3.69308e+07	2.1426e+07	4.31163e+07	2.7619e+07
M287T403_2	octamethylpyrophosphoramide	287.137	402.9	286.132	7.431	C8H24N4O3P2	[M+H]+	Organic acids and derivatives	Organic phosphoric acids and derivatives	Organic phosphoramides	C19015		152-16-9	HMDB0258179	mzCloud	MSI_level2	pos	M287T403_2	992840	1.35903e+06	2.83445e+06	3.5113e+06	2.92749e+06	3.64177e+06	2.65019e+06	3.39858e+06	1.23584e+07	3.24331e+06	M287T403_2	1.49981e+07	3.65531e+06	8.37266e+06	1.46873e+07	9.06295e+06	5.71821e+06	1.2483e+06	2.78649e+06	7.08968e+06	4.49729e+06	3.12979e+06	8.12244e+06	4.57845e+06	1.02743e+06	5.27712e+06	4.68978e+06	598968	831469	951246	1.96736e+06
M297T330	Reboxetine	297.146	330.3	313.168	7.445	C19H23NO3	[M-NH3+H]+	Benzenoids	Phenol ethers				98769-81-4	HMDB0014379	mzCloud	MSI_level2	pos	M297T330	1.50327e+07	6.27043e+06	4.66061e+06	6.52628e+06	6.4498e+06	4.78605e+06	4.97884e+06	6.3104e+06	5.22766e+06	4.65812e+06	M297T330	1.55606e+06	7.29803e+08	2.13874e+08	5.41649e+08	4.02983e+08	4.86403e+08	4.02304e+08	4.91237e+08	4.18792e+08	5.88004e+08	3.32354e+08	4.04304e+08	5.17143e+08	7.40531e+08	4.00423e+08	6.40274e+08	6.8689e+08	4.49131e+08	6.27272e+08	5.55372e+08
M515T51	rubrolide J	514.816	51.1	513.805	7.448	C17H9Br3O4	[M+H]+								mzCloud	MSI_level2	pos	M515T51	1.10123e+07	5.68925e+06	2.81893e+06	2.31458e+07	3.36342e+06	4.05373e+06	4.50756e+06	5.12248e+06	8.80722e+06	5.1975e+06	M515T51	1.41708e+06	316390	1.34074e+06	167357	1.92087e+06	2.66581e+06	1.76772e+06	2.13638e+06	1.03582e+06	1.49642e+06	2.7205e+06	2.19223e+06	1.938e+06	2.12851e+06	2.04894e+06	3.46121e+06	1.75939e+06	1.72053e+06	1.71416e+06	1.70411e+06
M831T263_2	tunicamycin A	831.43	262.7	830.416	7.532	C38H62N4O16	[M+H]+	Organic oxygen compounds	Organooxygen compounds	Carbohydrates and carbohydrate conjugates				HMDB0259327	mzCloud	MSI_level2	pos	M831T263_2	2.74315e+06	355768	6.21879e+06	8.26058e+06	1.12971e+06	866998	840693	862979	843233	4.5833e+06	M831T263_2	9.58349e+06	20937.8	14468	6.0705e+06	5.34412e+06	6.04873e+06	8.25129e+06	2.32854e+06	6.27794e+06	5.88545e+06	6.41999e+06	2.07112e+06	2.67036e+06	1.63759e+06	5.41498e+06	4.62904e+06	6.27489e+06	3.53414e+06	2.8061e+06	5.63677e+06
M128T64	3-CHLOROCATECHOL	127.98	63.5	143.998	7.553	C6H5ClO2	[M-NH3+H]+				C05618	Xenobiotics biodegradation and metabolism; Global and overview maps	4018-65-9		mzCloud	MSI_level2	pos	M128T64	31946.8	163924	2.1546e+06	778916	6945.8	1.21305e+06	395808	2.94694e+06	40983.1	1.91663e+06	M128T64	8.59452e+06	2.89854e+06	1.39321e+06	346234	358394	116601	332484	1.1068e+06	776790	816217	837179	621565	358527	489926	862318	410634	1.02459e+06	807504	404947	483187
M288T360	BUPROFEZIN	288.151	360.5	305.156	7.587	C16H23N3OS	[M-H2O+H]+				C10912		69327-76-0		mzCloud	MSI_level2	pos	M288T360	3.57077e+06	2.91936e+06	3.36104e+06	4.37403e+06	2.45186e+06	2.44506e+06	2.95718e+06	2.92579e+06	2.15612e+06	3.48496e+06	M288T360	2.98895e+06	6.26168e+07	6.70402e+06	3.81017e+07	2.25938e+07	9.98525e+06	5.63491e+06	1.69683e+07	1.20905e+07	1.10846e+07	1.40858e+07	3.94465e+06	1.61972e+07	1.26178e+07	4.89639e+06	3.84734e+06	3.99484e+06	4.04294e+06	3.82718e+06	6.38131e+06
M111T344	furaneol (keto form)	111.021	344	127.04	7.705	C6H7O3-	[M-NH3+H]+	Organoheterocyclic compounds	Dihydrofurans	Furanones				HMDB0304357	mzCloud	MSI_level2	pos	M111T344	1.0442e+07	1.74949e+06	1.7583e+06	2.68657e+06	1.8618e+06	3.26034e+06	4.40857e+06	1.9738e+06	3.5225e+06	1.97239e+06	M111T344	4.1239e+09	1.14652e+09	2.00158e+09	1.157e+09	1.38754e+09	1.68637e+09	4.59573e+08	1.61471e+09	1.3747e+09	3.26569e+09	1.35512e+09	1.3128e+09	1.53488e+09	1.69661e+09	4.00944e+09	2.18262e+09	2.6779e+09	2.18691e+09	1.64339e+09	1.26156e+09
M520T402_2	LysoPC(18_2_0_0)	520.344	401.8	519.332	7.786	C26H50NO7P	[M+H]+						22252-07-9	HMDB0010386	MoNA	MSI_level2	pos	M520T402_2	8.01079e+06	5.75039e+06	1.2174e+07	1.50625e+07	1.20213e+07	1.34089e+07	1.28715e+07	1.20706e+07	1.03867e+07	9.78076e+06	M520T402_2	3.31191e+09	9.93573e+08	1.51007e+09	3.34912e+09	2.27879e+09	1.93801e+09	1.73813e+09	1.74148e+09	3.84886e+09	1.54018e+09	1.32308e+09	3.7904e+09	2.82773e+09	2.43653e+09	3.65604e+09	2.20049e+09	1.84531e+09	1.89843e+09	2.85504e+09	2.74479e+09
M321T44	Dihydrocortisol	321.24	44.2	364.225	7.809	C21H32O5	[M-CO2+H]+	Lipids and lipid-like molecules	Steroids and steroid derivatives	Hydroxysteroids	C05471	Lipid metabolism	1482-50-4	HMDB0003259	mzCloud	MSI_level2	pos	M321T44	6.14053e+06	4.78495e+07	4.98144e+06	2.91547e+06	1.82444e+06	2.26189e+06	2.90275e+06	4.17413e+06	4.92606e+07	6.02902e+06	M321T44	2.55542e+06	2.00414e+06	329524	1.54103e+06	797718	636779	399513	1.09436e+06	1.18701e+06	369599	631756	1.21514e+06	1.17826e+06	380703	346205	319525	468357	308163	297630	1.04666e+06
M485T76	2,6-Ditert-butyl-4-[3-(3,5-ditert-butyl-4-hydroxyphenoxy)propoxy]phenol	485.359	75.7	484.355	7.865	C31H48O4	[M+H]+	Benzenoids	Phenols	4-alkoxyphenols				HMDB0249296	mzCloud	MSI_level2	pos	M485T76	1.40352e+07	2.70814e+07	2.18054e+06	4.4832e+06	1.40493e+06	1.18538e+06	1.12626e+07	1.12391e+07	1.64999e+07	2.87919e+06	M485T76	201111	1.54815e+06	3.15181e+06	2.58578e+06	1.55545e+06	1.82721e+06	2.38911e+06	3.77959e+06	2.00594e+06	3.59787e+06	2.22878e+06	3.15183e+06	2.89991e+06	4.70529e+06	700324	904950	3.89542e+06	1.35018e+06	685524	1.78865e+06
M112T34_2	3-Chlorophenol	111.984	34.1	128.003	7.872	C6H5ClO	[M-NH3+H]+				C14270		108-43-0		mzCloud	MSI_level2	pos	M112T34_2	2.69054e+06	4.60124e+06	5.4259e+06	4.16928e+06	3.42043e+06	4.73549e+06	3.43025e+06	1.50486e+06	2.60988e+06	3.58303e+06	M112T34_2	6.59068e+06	4.64438e+06	2.70615e+06	1.63047e+06	1.38811e+06	1.50257e+06	1.72242e+06	1.83043e+06	1.95851e+06	1.92541e+06	1.80099e+06	1.92537e+06	1.96791e+06	3.05154e+06	3.34478e+06	1.68001e+06	2.68871e+06	2.82366e+06	2.51812e+06	1.38964e+06
M289T322	methyl farnesoate	289.293	322.2	250.193	7.878	C16H26O2	[M+K]+				C16503	Metabolism of terpenoids and polyketides	10485-70-8		mzCloud	MSI_level2	pos	M289T322	5.47833e+06	1.16706e+07	1.03877e+07	7.61422e+06	1.0668e+07	3.21417e+06	7.37638e+06	3.17503e+06	8.32319e+06	1.02741e+07	M289T322	8.80875e+08	8.69417e+08	8.6313e+08	4.94466e+08	4.57534e+08	3.46416e+08	4.5098e+08	9.29688e+08	6.41284e+08	7.55758e+08	5.68203e+08	6.02788e+08	6.1904e+08	8.16273e+08	5.39605e+08	7.61219e+08	8.97243e+08	7.07235e+08	5.78941e+08	7.60198e+08
M399T353_2	Calcitriol	399.329	353	416.329	7.916	C27H44O3	[M-H2O+H]+	Lipids and lipid-like molecules	Steroids and steroid derivatives	Vitamin D and derivatives	C01673	Excretory system; Digestive system; Endocrine system; Lipid metabolism; Infectious disease: bacterial; Global and overview maps	32222-06-3	HMDB0001903	mzCloud	MSI_level2	pos	M399T353_2	5.37995e+06	4.45287e+06	2.36398e+06	1.99217e+06	2.06635e+06	2.28115e+06	1.51426e+06	1.07094e+07	8.50991e+06	1.14125e+07	M399T353_2	4.22863e+06	1.31955e+07	1.02506e+07	6.01341e+06	703804	1.29669e+06	9.08894e+06	3.75967e+06	3.50439e+06	3.33161e+06	1.78462e+06	2.04447e+06	711400	2.57861e+06	800145	652592	1.65389e+06	3.70063e+06	7.24201e+06	2.76007e+06
M504T334	9-keto-10,11-didehydroepothilone D	504.237	334.1	503.234	7.978	C27H37NO6S	[M+H]+								mzCloud	MSI_level2	pos	M504T334	188609	830367	235037	1.30926e+06	189465	96206.5	131413	1.39862e+06	1.40462e+06	1.59032e+06	M504T334	267599	3.9077e+06	9.98347e+06	1.1304e+07	8.70235e+06	5.11107e+06	1.24132e+06	1.92981e+07	5.25784e+06	242158	815848	1.28531e+07	1.23396e+06	97669.3	7.47504e+06	130307	4.60309e+06	221794	2.35542e+06	5.50663e+06
M203T53	2,6-Dimethylocta-2,4,6-trienedial	203.183	52.5	164.084	7.99	C10H12O2	[M+K]+				C19729				mzCloud	MSI_level2	pos	M203T53	3.00232e+06	3.31623e+06	3.48296e+06	2.7019e+06	4.64611e+06	3.98231e+06	3.30634e+06	4.00006e+06	3.06086e+06	4.22762e+06	M203T53	2.67727e+07	2.61175e+07	2.68481e+07	2.74835e+07	2.43166e+07	2.24841e+07	1.93265e+07	4.13458e+07	2.92563e+07	1.87898e+07	1.94229e+07	3.01933e+07	3.64859e+07	5.1981e+07	2.42752e+07	3.63975e+07	5.03927e+07	3.92858e+07	2.35004e+07	3.34453e+07
M567T46_3	CAY10592	566.898	46	565.895	8.002	C23H17Br2ClO3S	[M+H]+						685139-10-0		mzCloud	MSI_level2	pos	M567T46_3	8.52805e+06	4.44269e+06	4.19324e+06	4.66463e+06	4.35784e+06	4.96802e+06	4.29722e+06	4.07007e+06	3.37061e+06	5.49086e+06	M567T46_3	7.75957e+07	4.92915e+07	2.20235e+07	6.80011e+07	1.61357e+07	4.71179e+06	3.63593e+07	8.54356e+07	5.955e+07	2.55578e+07	4.69903e+07	6.1424e+07	7.47612e+07	1.42006e+08	7.69295e+07	4.22297e+07	7.55506e+06	8.11633e+07	4.72396e+07	1.80887e+07
M737T265_1	Bis(glutathionyl)spermine	737.386	264.8	780.362	8.058	C30H56N10O10S2	[M-CO2+H]+				C16563	Metabolism of other amino acids			mzCloud	MSI_level2	pos	M737T265_1	5.02798e+06	3.34825e+06	4.24429e+06	4.95136e+06	4.1642e+06	3.54608e+06	5.84219e+06	4.15159e+06	2.96573e+06	4.91902e+06	M737T265_1	2.61266e+07	78057.1	38659.9	1.21431e+07	1.22452e+07	9.2651e+06	1.17123e+07	2.189e+07	1.40105e+07	1.82639e+07	8.7077e+06	2.35342e+07	1.81792e+07	2.11945e+07	3.70101e+07	1.59298e+07	2.46975e+07	1.34529e+07	2.77057e+07	1.4522e+07
M542T403_3	CDDO-Im	542.342	402.5	541.33	8.111	C34H43N3O3	[M+H]+	Benzenoids	Naphthalenes	Naphthalenecarboxylic acids and derivatives				HMDB0249740	mzCloud	MSI_level2	pos	M542T403_3	2.37651e+06	3.1084e+06	4.36934e+06	2.73985e+06	4.51064e+06	5.68602e+06	2.68295e+06	2.58328e+06	2.59453e+06	4.28596e+06	M542T403_3	1.1646e+08	2.59091e+07	8.52745e+06	1.28163e+08	8.93528e+07	3.66565e+07	3.48705e+07	6.28685e+07	6.46167e+06	4.28598e+07	2.03232e+06	8.29303e+07	7.93857e+06	2.35498e+07	1.15357e+07	7.91275e+06	4.05761e+07	6.47659e+06	1.42725e+07	9.4595e+06
M156T125	Cytosine-5-carboxylic acid	156.039	125	155.033	8.116	C5H5N3O3	[M+H]+	Organoheterocyclic compounds	Diazines	Pyrimidines and pyrimidine derivatives			3650-93-9	HMDB0246202	mzCloud	MSI_level2	pos	M156T125	2.58943e+06	7.81852e+06	8.31623e+06	1.5113e+07	7.39822e+06	3.86116e+06	9.77364e+06	1.0109e+07	8.5454e+06	1.0702e+07	M156T125	1.71386e+08	4.63428e+06	1.3255e+08	1.23923e+08	8.97687e+07	1.11824e+08	1.18068e+08	1.4506e+08	1.11959e+08	1.58922e+08	1.09483e+08	1.22902e+08	1.2317e+08	1.95262e+08	1.3801e+08	1.21217e+08	1.54141e+08	1.35965e+08	1.34827e+08	1.22821e+08
M219T70	Aspirin	219.142	69.6	180.042	8.176	C9H8O4	[M+K]+	Benzenoids	Benzene and substituted derivatives	Benzoic acids and derivatives	C01405	Digestive system	50-78-2	HMDB0001879	mzCloud	MSI_level2	pos	M219T70	1.98511e+06	4.18802e+06	2.29903e+06	4.13426e+06	2.05811e+06	2.86421e+06	1.60001e+06	8.55575e+06	1.83818e+06	6.12017e+06	M219T70	3.33764e+06	1.30162e+07	7.6298e+06	8.28269e+06	4.53165e+06	3.06581e+06	2.45848e+06	3.49663e+06	3.33163e+06	5.10231e+06	2.39432e+06	7.40452e+06	1.788e+06	3.70942e+06	2.79977e+06	1.32114e+06	3.50823e+06	1.00539e+06	1.20968e+06	5.34315e+06
M296T103	Mebendazole	296.105	103.1	295.096	8.23	C16H13N3O3	[M+H]+	Benzenoids	Benzene and substituted derivatives	Benzophenones			31431-39-7	HMDB0014781	mzCloud	MSI_level2	pos	M296T103	9.86928e+06	596119	2.74509e+06	7.71837e+06	830400	5.36837e+06	2.94622e+06	5.28729e+06	4.70847e+06	468298	M296T103	3.87389e+07	3.3222e+06	5.54674e+07	6.96416e+06	2.53812e+07	1.52724e+07	3.60096e+07	7.32075e+06	995084	8.49034e+06	4.20343e+07	6.02882e+07	5.4393e+06	3.83719e+06	5.78562e+07	5.75673e+07	3.86989e+07	3.16403e+07	5.61456e+07	1.62812e+07
M288T40	5-(3',4',5'-Trihydroxyphenyl)-gamma-valerolactone-3'-O-sulphate	288.008	39.5	304.025	8.282	C11H12O8S	[M-NH3+H]+	Organic acids and derivatives	Organic sulfuric acids and derivatives	Arylsulfates				HMDB0059985	mzCloud	MSI_level2	pos	M288T40	1.49036e+06	3.28762e+06	2.14833e+06	1.85124e+06	1.85582e+06	3.20853e+06	2.21717e+06	2.6802e+06	2.72369e+06	2.06503e+06	M288T40	17642	36056	259077	1.72252e+06	1.29605e+06	2.11379e+06	2.68962e+06	2.36795e+06	1.92205e+06	3.27396e+06	1.92053e+06	3.16577e+06	2.6037e+06	4.29694e+06	1.40546e+06	2.61082e+06	2.89569e+06	2.38459e+06	2.69512e+06	2.07256e+06
M524T361_2	C16-PAF	524.367	361	523.364	8.29	C26H54NO7P	[M+H]+						74389-68-7		Metlin	MSI_level2	pos	M524T361_2	4.79825e+06	3.40182e+06	3.36178e+06	1.02313e+07	1.57022e+07	211893	2.66671e+06	498069	1.56902e+06	424643	M524T361_2	1.15996e+07	2.24684e+08	5.46794e+09	1.86333e+09	4.47832e+09	6.3565e+09	9.25455e+09	5.61047e+09	4.90104e+09	4.63611e+09	1.54388e+09	4.70443e+09	4.12574e+09	9.02478e+09	5.30907e+08	3.67722e+09	6.27301e+09	6.36094e+09	3.61496e+09	4.43897e+09
M678T403	Monamycin D(1)	678.424	403.5	677.411	8.303	C33H55N7O8	[M+H]+								mzCloud	MSI_level2	pos	M678T403	1.26005e+07	1.64497e+07	8.31754e+06	1.80079e+07	1.00073e+07	6.46811e+06	1.11078e+07	1.41404e+07	1.30539e+07	1.34877e+07	M678T403	2.8448e+06	1.17264e+06	1.52698e+06	2.80014e+06	2.45321e+06	1.65617e+06	1.3916e+06	2.67118e+06	3.03954e+06	5.43273e+06	1.36481e+07	2.07994e+07	8.62065e+06	1.16397e+06	1.25215e+07	8.77694e+06	3.02032e+06	2.37532e+06	9.82355e+06	3.03287e+06
M202T48	Galactosamine	202.067	48.3	179.079	8.361	C6H13NO5	[M+Na]+				C02262	Carbohydrate metabolism; Membrane transport; Global and overview maps	90-76-6		BioDeepDB	MSI_level2	pos	M202T48	5.01897e+06	3.2608e+06	1.20738e+07	6.8751e+06	8.37817e+06	8.87272e+06	4.82389e+06	1.57913e+07	4.70544e+06	4.3859e+06	M202T48	2.26576e+06	2.13014e+06	1.04446e+06	758520	851330	1.03776e+06	172144	827582	840238	57103.6	1.12101e+06	1.08358e+06	100896	171553	269858	716983	904985	1.25408e+06	244784	1.10134e+06
M544T352_2	MePC(19_4)	544.344	352.2	543.332	8.362	C28H50NO7P	[M+H]+								mzCloud	MSI_level2	pos	M544T352_2	4.9649e+06	6.35578e+06	5.93289e+06	4.22449e+06	523338	393226	4.06499e+06	1.36198e+07	1.26078e+06	1.06541e+07	M544T352_2	1.71942e+07	1.33208e+08	1.39357e+08	1.41639e+08	3.13064e+08	2.44319e+08	7.60026e+07	9.41718e+07	1.49055e+08	3.63381e+08	1.57672e+08	2.59141e+08	1.82282e+08	6.64576e+07	1.1914e+08	2.44585e+08	5.73263e+07	7.33061e+07	2.44578e+08	1.47385e+08
M483T398	PC(14_1)	483.323	398.2	465.286	8.38	C22H44NO7P	[M+NH4]+								mzCloud	MSI_level2	pos	M483T398	30874.2	27752.2	110409	16932	273512	24470.1	387453	17650.8	17563.3	17986.5	M483T398	7.65176e+06	7.11546e+06	2.22961e+07	7.25825e+07	3.7249e+07	1.51606e+07	7.7329e+06	1.03868e+07	6.89986e+06	7.61863e+06	2.10066e+07	1.22909e+07	3.73066e+06	8.30445e+06	2.7809e+07	1.33999e+07	9.99435e+06	1.32419e+07	1.20806e+07	5.49768e+07
M939T46_3	bismuth sucrose octasulfate	938.78	46.1	981.771	8.403	C12H22O35S8	[M-CO2+H]+	Organic oxygen compounds	Organooxygen compounds	Carbohydrates and carbohydrate conjugates				HMDB0249270	mzCloud	MSI_level2	pos	M939T46_3	1.50514e+06	1.21149e+07	609821	1.29715e+06	1.16114e+06	1.52319e+06	1.32411e+06	2.66672e+06	755286	1.27139e+06	M939T46_3	1.32123e+07	2.27703e+07	5.08334e+06	1.60732e+07	8.23425e+06	1.33684e+07	7.17798e+06	1.66882e+07	8.39376e+06	1.20415e+07	1.3472e+07	1.19852e+07	9.01818e+06	1.04776e+07	1.20299e+07	1.20428e+07	1.36296e+07	1.44137e+07	4.10081e+06	4.07073e+06
M468T364_1	Lycoctonine	468.3	364.3	467.288	8.405	C25H41NO7	[M+H]+				C08697		26000-17-9		mzCloud	MSI_level2	pos	M468T364_1	6.63261e+06	4.69465e+06	6.62033e+06	8.17014e+06	1.0552e+07	4.14329e+06	6.39389e+06	6.66943e+06	7.20757e+06	7.09054e+06	M468T364_1	4.51861e+07	4.54745e+07	6.51281e+07	2.44065e+08	4.47687e+07	4.27631e+07	2.03828e+07	1.34667e+07	1.41732e+07	7.37769e+07	4.75532e+07	4.69467e+07	3.09861e+07	2.87237e+07	1.55221e+08	1.54467e+07	4.94557e+07	4.00843e+07	9.81443e+07	6.18301e+07
M363T46_3	Plocamenol B	362.939	46	361.928	8.405	C10H17Br2ClO2	[M+H]+								mzCloud	MSI_level2	pos	M363T46_3	1.53175e+07	1.65087e+07	8.2878e+06	2.4288e+07	1.15056e+07	8.2496e+06	1.70962e+07	1.63912e+07	1.32467e+07	1.46311e+07	M363T46_3	4.63559e+07	3.52832e+06	5.22976e+06	8.31941e+06	7.10112e+06	3.30241e+06	2.01603e+07	8.63579e+06	6.16814e+06	2.7091e+07	5.19254e+06	5.31979e+06	4.92634e+06	3.3602e+07	7.54375e+06	1.97014e+07	6.61915e+06	1.94458e+07	7.95219e+06	6.84629e+06
M411T45	dGDP	411.014	45.1	427.029	8.412	C10H15N5O10P2	[M-NH3+H]+	Phenylpropanoids and polyketides	Cinnamic acids and derivatives	Hydroxycinnamic acids and derivatives	C00361	Global and overview maps; Nucleotide metabolism	3493-09-2	HMDB0000960	mzCloud	MSI_level2	pos	M411T45	2.94872e+06	4.50607e+06	5.74011e+06	7.68378e+06	6.75029e+06	8.8289e+06	5.75782e+06	7.52062e+06	6.80312e+06	6.61616e+06	M411T45	945921	2.42589e+06	1.4363e+06	490228	304097	905199	215926	951640	1.11894e+06	459967	891967	1.86339e+06	225676	352373	1.30569e+06	810896	883203	324107	365547	441254
M207T44	2-(4-Chlorophenyl)-3,3-dichloropropenoate	206.955	43.5	249.936	8.415	C9H5Cl3O2	[M-CO2+H]+				C06646	Xenobiotics biodegradation and metabolism; Global and overview maps			mzCloud	MSI_level2	pos	M207T44	4.00897e+06	3.62547e+06	4.07864e+06	1.37046e+07	9.17418e+06	4.31191e+06	2.46001e+06	2.36502e+06	4.39755e+06	2.67623e+06	M207T44	1.80684e+06	1.18771e+06	1.31764e+06	1.12062e+06	190264	776676	1.1146e+06	721399	744118	845845	430631	912315	942133	293399	1.02723e+06	786208	881491	942524	995313	942304
M547T348	Tryptoquivaline	547.214	348.2	546.211	8.434	C29H30N4O7	[M+H]+	Organic acids and derivatives	Carboxylic acids and derivatives	Amino acids, peptides, and analogues				HMDB0259309	mzCloud	MSI_level2	pos	M547T348	5.66307e+06	6.56057e+06	3.3266e+06	8.88014e+06	2.48878e+06	8.88208e+06	3.80381e+06	3.31861e+06	2.55843e+06	3.32401e+06	M547T348	6.54056e+06	8.48676e+06	1.9085e+07	6.34072e+06	212693	1.76698e+06	1.32296e+07	9.37449e+06	944386	52015.4	9.88977e+06	1.61955e+06	35818.4	3.30312e+06	333076	18460.9	38642.2	2.55723e+06	5.9701e+06	6.67822e+06
M175T46	3,4,5,6-tetrachlorocyclohexene	174.938	46.2	217.922	8.609	C6H6Cl4	[M-CO2+H]+				C06989	Xenobiotics biodegradation and metabolism; Global and overview maps	41992-55-6		mzCloud	MSI_level2	pos	M175T46	507570	4.84911e+06	6.04786e+06	1.76034e+06	3.93789e+06	8.21416e+06	3.61382e+06	3.32522e+06	6.70401e+06	7.02984e+06	M175T46	1.42817e+08	1.34593e+08	9.09263e+07	7.52978e+07	5.72065e+07	6.44761e+07	5.82614e+07	6.76127e+07	5.95871e+07	6.17593e+07	6.84231e+07	6.46292e+07	5.34529e+07	5.79981e+07	6.62541e+07	6.30858e+07	6.25477e+07	6.63314e+07	6.25781e+07	5.81266e+07
M330T335	MLS002608110	330.246	334.6	329.235	8.651	C21H31NO2	[M+H]+				C15133				mzCloud	MSI_level2	pos	M330T335	7.0949e+06	4.33233e+06	4.05117e+06	4.75428e+06	4.26625e+06	4.00504e+06	4.74177e+06	3.96701e+06	3.45648e+06	3.78914e+06	M330T335	6.18662e+06	1.11353e+06	6.33373e+06	269896	127792	4.39401e+06	1.51199e+06	8.34836e+06	4.38382e+06	1.74667e+06	2.93872e+06	1.08578e+07	5.39169e+06	2.7266e+06	2.99053e+06	99999.4	1.37062e+06	1.11867e+07	7.0085e+06	3.81897e+06
M524T412	LysoPC(18_0_0_0)	524.366	411.8	523.364	8.671	C26H54NO7P	[M+H]+	Lipids and lipid-like molecules	Glycerophospholipids	Glycerophosphocholines			19420-57-6	HMDB0010384	HMDB	MSI_level2	pos	M524T412	1.201e+07	8.20041e+06	4.42372e+06	1.04627e+07	7.09212e+06	6.77697e+06	9.39236e+06	7.69297e+06	3.53287e+06	6.57965e+06	M524T412	197926	1.37202e+06	5.11117e+07	1.68472e+07	7.544e+07	5.45275e+07	1.39743e+08	1.12528e+08	4.21555e+07	7.32589e+07	1.00956e+08	1.05675e+08	6.42748e+07	6.80509e+07	1.23954e+08	2.83745e+07	1.33953e+08	1.56846e+08	3.36533e+07	8.19308e+07
M948T264_5	Cobalt-precorrin 5	948.251	264.4	964.279	8.716	C45H53CoN4O16+	[M-NH3+H]+				C11541				mzCloud	MSI_level2	pos	M948T264_5	722987	6.40469e+06	9.17014e+06	1.61681e+07	7.01394e+06	5.50494e+06	8.23763e+06	5.83848e+06	4.0963e+06	4.49766e+06	M948T264_5	6.81871e+07	119223	52346.7	2.00963e+07	4.01297e+07	3.36643e+07	2.80594e+07	1.56385e+07	1.07781e+07	1.35972e+07	1.04604e+07	1.66017e+07	2.77754e+07	1.6274e+07	2.31389e+07	1.984e+07	2.94309e+07	3.61105e+07	1.78967e+07	3.70575e+07
M230T68	5,6-dihydroxy-3-methylquinolin-2(1H)-one	230.158	68.1	191.058	8.725	C10H9NO3	[M+K]+				C06725				mzCloud	MSI_level2	pos	M230T68	1.64984e+07	9.58324e+06	2.15077e+07	7.13143e+06	1.95781e+07	1.22487e+07	1.61985e+07	7.22163e+06	7.15574e+06	8.32603e+06	M230T68	6.79372e+06	2.1342e+07	9.63515e+06	7.27631e+06	4.59174e+06	3.07126e+06	1.44423e+07	6.64361e+06	1.47706e+07	1.78679e+07	6.71089e+06	6.46655e+06	9.33784e+06	5.39306e+06	7.99257e+06	2.67249e+06	5.57759e+06	7.2152e+06	7.264e+06	4.61697e+06
M502T377_1	Dihydrogedunin	502.276	376.9	484.246	8.792	C28H36O7	[M+NH4]+								mzCloud	MSI_level2	pos	M502T377_1	851752	635913	929830	867307	194509	1.33496e+06	762834	1.77508e+06	1.41675e+06	1.93619e+06	M502T377_1	5.39511e+07	4.21333e+07	4.45157e+07	2.96654e+07	2.77512e+07	1.94888e+07	4.57723e+07	2.80304e+07	1.25771e+07	2.02946e+07	2.72691e+07	1.40835e+07	8.26315e+06	4.77216e+06	3.17585e+06	4.72198e+06	2.30169e+07	1.04097e+07	9.73011e+06	1.7729e+06
M463T46_1	ZINC8648041	462.854	46.2	461.851	8.815	C14H9Br2FN2OS2	[M+H]+								mzCloud	MSI_level2	pos	M463T46_1	2.08917e+06	8.0795e+06	1.60752e+06	3.56309e+06	5.43598e+06	4.74256e+06	3.49811e+06	6.10363e+06	9.05408e+06	4.88624e+06	M463T46_1	1.08441e+08	2.23734e+07	2.97147e+07	8.82515e+06	1.35437e+07	7.73347e+06	3.30375e+07	3.2085e+07	2.20405e+06	1.32602e+07	9.74152e+06	4.48991e+07	2.02404e+07	1.03012e+07	2.14327e+06	2.82849e+07	2.89367e+07	2.57997e+06	1.24149e+07	5.75811e+06
M489T438	Ananasic acid	489.353	438.3	488.35	8.853	C30H48O5	[M+H]+	Lipids and lipid-like molecules	Steroids and steroid derivatives	Cycloartanols and derivatives			60877-02-3	HMDB0038116	mzCloud	MSI_level2	pos	M489T438	8.88649e+06	9.58282e+06	2.51429e+06	7.72609e+06	1.27302e+06	2.55306e+06	2.25002e+06	4.49388e+06	2.23489e+06	2.55609e+06	M489T438	1.24753e+07	5.93501e+06	3.39832e+06	6.89734e+06	3.04745e+06	4.40867e+06	4.7453e+06	5.03071e+06	4.66583e+06	2.48528e+06	1.55691e+06	7.94791e+06	7.41329e+06	5.6248e+06	6.86892e+06	3.28093e+06	2.42748e+06	2.84667e+06	5.63264e+06	6.76194e+06
M639T239	Luteolin 7-O-[beta-D-glucuronosyl-(1->2)-beta-D-glucuronide]	639.114	239	638.112	8.897	C27H26O18	[M+H]+	Benzenoids	Benzene and substituted derivatives	Benzonitriles	C12632	Biosynthesis of other secondary metabolites	96400-45-2	HMDB0060297	mzCloud	MSI_level2	pos	M639T239	808162	1.35212e+06	20823.9	670725	300297	937264	750881	1.02986e+06	27770.4	1.25755e+06	M639T239	58111.2	38940.5	1.05337e+07	2.88922e+06	2.83671e+07	6.90052e+07	2.49905e+07	4.48507e+06	6.25839e+06	3.21623e+06	2.41959e+07	3.19912e+07	1.39445e+07	3.67411e+06	1.38665e+07	5.41808e+06	8.21062e+06	3.61388e+06	4.84792e+06	1.04012e+07
M629T443_2	Khaephuoside B	629.202	442.6	628.2	8.903	C28H36O16	[M+H]+								mzCloud	MSI_level2	pos	M629T443_2	754503	3.08882e+06	1.96561e+06	1.7937e+06	2.03479e+06	3.24669e+06	1.93229e+06	3.26395e+06	5.03642e+06	2.21913e+06	M629T443_2	1.25717e+07	2.37457e+06	2.14087e+06	2.35275e+06	1.37406e+06	2.02467e+06	1.21886e+06	2.54398e+06	2.38162e+06	1.59493e+06	1.93225e+06	1.7877e+06	2.44795e+06	704758	1.12444e+06	515324	1.57448e+06	2.22315e+06	2.59559e+06	1.00306e+06
M145T51	S-Methylthioglycolate	145.105	51	106.009	8.966	C3H6O2S	[M+K]+				C03173		2444-37-3		mzCloud	MSI_level2	pos	M145T51	1.91314e+06	1.84529e+06	1.93684e+06	1.76139e+06	894355	1.85393e+06	1.44637e+06	1.96311e+06	1.76948e+06	2.57831e+06	M145T51	1.45913e+06	1.53885e+06	1.8241e+06	2.96533e+06	2.23644e+07	1.23891e+06	725593	4.08017e+07	5.12215e+06	5.46038e+06	855205	1.52909e+06	1.43707e+06	2.83439e+06	1.18385e+06	1.85473e+06	1.68585e+06	4.08631e+06	7.72264e+06	1.2803e+06
M548T379_2	MePC(19_2)	548.376	378.9	547.364	9.033	C28H54NO7P	[M+H]+								mzCloud	MSI_level2	pos	M548T379_2	1.11286e+06	469761	98520.1	1.30405e+06	1.48007e+06	452331	1.88658e+06	52850.9	1.90182e+06	5.01714e+06	M548T379_2	25612.6	8.30356e+07	2.69446e+07	6.00008e+07	7.76877e+07	8.25981e+07	6.39637e+07	5.08832e+07	4.70252e+07	7.20841e+07	4.36824e+07	5.86226e+07	4.32576e+07	7.09367e+07	4.77929e+07	7.04891e+07	5.67288e+07	4.59901e+07	5.4315e+07	6.30338e+07
M466T64	Amisulbrom	465.961	63.6	464.958	9.034	C13H13BrFN5O4S2	[M+H]+				C18581		348635-87-0		mzCloud	MSI_level2	pos	M466T64	802744	506454	1.06281e+06	7975.11	2.4229e+06	675397	7750.99	8.03015e+06	3625.38	48028.1	M466T64	6.4944e+06	1.07896e+07	3.64957e+06	5.10738e+06	2.85726e+06	3.05493e+06	4.26355e+06	5.38199e+06	2.52454e+06	3.74157e+06	5.75129e+06	3.45259e+06	3.6645e+06	3.26458e+06	1.14599e+07	4.74937e+06	4.21059e+06	2.41071e+06	9.92176e+06	1.28499e+07
M132T299	N-methylvaline	132.101	299.1	131.095	9.086	C6H13NO2	[M+H]+	Organic acids and derivatives	Carboxylic acids and derivatives	Amino acids, peptides, and analogues				HMDB0061716	mzCloud	MSI_level2	pos	M132T299	1.17285e+06	2.86618e+06	3.77757e+06	339204	5.19942e+06	549444	2.64951e+06	9.48974e+06	3.93959e+06	6.26865e+06	M132T299	2.87943e+07	7.68198e+07	1.83092e+07	5.53589e+06	4.24283e+06	3.19975e+07	5.18377e+06	5.76254e+06	1.97024e+07	6.29334e+06	5.34676e+06	5.74066e+06	5.03389e+06	5.4647e+07	6.23967e+06	8.60792e+06	2.20183e+07	2.04779e+07	2.27388e+07	5.80795e+06
M219T50_1	5-Methoxy-8-hydroxypsoralen	219.027	49.8	218.022	9.127	C11H6O5	[M+H]+						28437-68-5		mzCloud	MSI_level2	pos	M219T50_1	1.68311e+06	1.42033e+06	1.50065e+06	2.99745e+06	1.76261e+06	2.59117e+06	1.60242e+06	1.61995e+06	3.61941e+06	2.33999e+06	M219T50_1	2.49556e+07	1.55895e+07	3.00209e+07	5.65706e+06	3.25371e+07	4.6165e+07	2.43042e+07	4.22519e+07	2.72116e+07	2.52128e+07	6.42977e+07	3.95902e+07	2.96231e+07	4.94182e+07	3.48527e+07	6.73156e+07	5.04927e+07	3.76761e+07	2.95313e+07	2.67691e+07
M159T33_2	chlorohexadienedioic acid	158.986	33.4	175.988	9.137	C6H5ClO4	[M-H2O+H]+				C03572	Xenobiotics biodegradation and metabolism; Global and overview maps	34521-13-6		mzCloud	MSI_level2	pos	M159T33_2	2.55369e+06	4.73456e+06	5.53417e+06	2.43935e+06	686919	953075	1.92978e+06	9.56816e+06	4.1219e+06	4.46007e+06	M159T33_2	4.24263e+06	4.11463e+06	2.97366e+06	2.55345e+06	2.57167e+06	3.28081e+06	3.39455e+06	3.97976e+06	3.71233e+06	4.37709e+06	4.07562e+06	4.14249e+06	4.31141e+06	6.32233e+06	5.78731e+06	5.59673e+06	5.63703e+06	5.83135e+06	5.42127e+06	4.87629e+06
M536T447_1	1β-Hydroxyeuscaphic acid	536.39	446.9	518.361	9.22	C31H50O6	[M+NH4]+						120211-98-5		mzCloud	MSI_level2	pos	M536T447_1	3.51189e+06	3.73998e+06	3.04464e+06	3.56267e+06	4.39479e+06	3.84959e+06	1.75486e+06	3.47897e+06	3.24241e+06	3.64088e+06	M536T447_1	6.12035e+06	6.6873e+06	4.29588e+06	1.84046e+06	2.45529e+06	2.09077e+06	2.56578e+06	2.57272e+06	2.97946e+06	1.69804e+06	3.64753e+06	3.44318e+06	2.6575e+06	4.76434e+06	2.87462e+06	2.67111e+06	4.56318e+06	1.59281e+06	3.13384e+06	3.13617e+06
M520T441	Boceprevir	520.345	440.5	519.342	9.279	C27H45N5O5	[M+H]+	Organic acids and derivatives	Peptidomimetics	Hybrid peptides				HMDB0249336	mzCloud	MSI_level2	pos	M520T441	3.10201e+06	1.74337e+06	1.41721e+06	2.17027e+06	2.28868e+06	3.18345e+06	1.606e+06	1.08268e+06	1.74546e+06	1.52529e+06	M520T441	3.30013e+08	1.82636e+07	5.25301e+07	2.00541e+08	3.88232e+07	7.63406e+07	2.55506e+07	1.20576e+08	8.42748e+07	6.04541e+07	2.29104e+07	1.62876e+08	1.05265e+08	3.22157e+07	3.99508e+07	1.2071e+08	1.84251e+07	2.32309e+07	3.20912e+07	3.49451e+07
M492T450_2	(7E,10E,13E,16E)-3-Hydroxydocosa-7,10,13,16-tetraenoylcarnitine	492.373	449.7	491.361	9.28	C29H49NO5	[M+H]+	Lipids and lipid-like molecules	Fatty Acyls	Fatty acid esters				HMDB0241607	mzCloud	MSI_level2	pos	M492T450_2	2.78243e+06	1.48857e+06	1.57956e+06	2.07902e+06	2.37062e+06	3.045e+06	3.23964e+06	1.20343e+06	2.26526e+06	2.31488e+06	M492T450_2	6.0591e+06	2.4014e+06	634566	1.57342e+06	806891	879238	2.19806e+06	1.11378e+06	903884	1.26563e+06	1.10788e+06	1.1765e+06	1.00041e+06	4.32031e+06	1.56129e+06	2.21346e+06	2.776e+06	1.23308e+06	1.26733e+06	612115
M140T320	2,5-Furandicarboxylic acid	139.988	319.6	156.006	9.281	C6H4O5	[M-NH3+H]+	Organoheterocyclic compounds	Furans	Furoic acid and derivatives	C20450	Xenobiotics biodegradation and metabolism; Global and overview maps	3238-40-2	HMDB0004812	mzCloud	MSI_level2	pos	M140T320	1.02848e+07	1.04126e+07	4.65092e+06	7.21738e+06	6.80103e+06	5.06294e+06	8.3872e+06	4.53839e+06	3.22722e+06	1.10317e+07	M140T320	1.65789e+07	2.67399e+07	5.27763e+06	7.37793e+06	3.06769e+06	1.33889e+07	1.58436e+07	1.87399e+07	1.26126e+07	6.21299e+06	3.73446e+06	4.68051e+06	2.02269e+06	2.78883e+07	2.40597e+07	1.74901e+07	5.5572e+07	7.2349e+06	2.83495e+07	3.62734e+07
M616T339_3	Cep-1347	616.188	338.7	615.186	9.298	C33H33N3O5S2	[M+H]+	Organoheterocyclic compounds	Indoles and derivatives	Carbazoles				HMDB0249804	mzCloud	MSI_level2	pos	M616T339_3	504767	1.10936e+06	32536.3	1.33681e+06	7563.18	548740	1.00368e+06	1.78853e+06	961026	1.64187e+06	M616T339_3	2.83633e+08	3.13222e+08	5.66271e+08	2.54849e+08	1.74161e+07	2.225e+07	2.39055e+07	5.17175e+07	2.42104e+07	1.4581e+07	1.41346e+08	2.24311e+07	2.86016e+07	2.71399e+07	3.57266e+07	3.93477e+07	3.00504e+07	7.17149e+07	5.86397e+07	8.19202e+07
M123T40	2-Methyltetrahydrofuran-3-one	123.04	39.9	100.052	9.326	C5H8O2	[M+Na]+	Organoheterocyclic compounds	Dihydrofurans	Furanones			3188-00-9	HMDB0031178	mzCloud	MSI_level2	pos	M123T40	2.07525e+06	1.86735e+06	1.66572e+06	1.42597e+06	799327	680518	1.09596e+06	6.96355e+06	3.56471e+06	1.49111e+06	M123T40	1.05722e+08	1.02056e+08	9.48611e+07	6.94685e+07	5.68862e+07	5.94956e+07	7.35664e+07	5.97138e+07	6.06351e+07	7.32528e+07	6.06791e+07	6.91817e+07	6.74694e+07	8.74046e+07	8.58768e+07	7.3653e+07	7.38728e+07	7.77187e+07	8.5488e+07	8.04458e+07
M205T109	Diethylphthalate	205.084	109.2	222.089	9.342	C12H14O4	[M-H2O+H]+				C14175		84-66-2		MoNA	MSI_level2	pos	M205T109	9.73737e+06	5.93187e+06	8.74827e+06	1.32941e+07	1.58143e+07	1.07577e+07	6.65396e+06	1.14972e+07	1.28137e+07	8.28191e+06	M205T109	3.77187e+07	5.86984e+06	9.37564e+06	3.78121e+07	3.18422e+06	7.19192e+06	1.24173e+07	7.09724e+06	7.81195e+06	9.72327e+06	3.8658e+07	8.81648e+06	8.5228e+06	1.40749e+08	8.64904e+06	1.39386e+07	1.10656e+07	4.28169e+06	1.02769e+07	1.07209e+07
M523T330_3	Hordatine A	523.309	330	566.297	9.456	C28H38N8O5	[M-CO2+H]+	Phenylpropanoids and polyketides	2-arylbenzofuran flavonoids		C08307		7073-64-5	HMDB0030461	mzCloud	MSI_level2	pos	M523T330_3	601568	1.13272e+07	481112	7.73003e+06	467549	447978	376478	5.89137e+06	8.77926e+06	9.79474e+06	M523T330_3	29673.7	6.36109e+08	1.96801e+08	2.85589e+08	2.16823e+08	7.28505e+08	5.29781e+08	2.91621e+08	2.41596e+08	2.28754e+08	1.55049e+08	1.90869e+08	2.9567e+08	3.61849e+08	7.68996e+07	9.31383e+07	3.58101e+08	9.33944e+07	3.29254e+08	2.94147e+08
M426T372_1	Oleoyl-L-carnitine	426.354	372.3	425.35	9.538	C25H47NO4	[M+H]+						13962-05-5		MoNA	MSI_level2	pos	M426T372_1	2.02796e+06	3.89429e+06	2.82792e+06	2.74526e+06	1.79365e+06	2.90876e+06	7.23713e+06	2.30151e+06	499804	367886	M426T372_1	1.68557e+08	2.94093e+08	5.80684e+08	2.45239e+08	3.37072e+06	6.14059e+07	1.10834e+08	1.32898e+07	1.16998e+07	8.60028e+06	1.04762e+07	1.94194e+07	3.50559e+07	1.85967e+07	8.30047e+07	1.32285e+07	6.6286e+07	9.94345e+07	1.52909e+08	8.26226e+07
M495T379_2	sn-3-O-(Farnesylgeranyl)glycerol 1-phosphate	495.328	379.2	512.327	9.55	C28H49O6P	[M-H2O+H]+				C22513				mzCloud	MSI_level2	pos	M495T379_2	2.0525e+06	1.65984e+06	1.08251e+06	2.32219e+06	2.41045e+06	2.9641e+06	3.33991e+06	1.22553e+06	1.66885e+06	2.82235e+06	M495T379_2	1.14539e+08	3.47566e+07	6.51833e+07	1.19998e+08	8.75354e+07	7.11733e+07	5.08276e+07	6.91583e+07	6.11274e+07	6.8921e+07	9.23122e+07	1.16456e+08	7.7587e+07	6.32192e+07	1.09163e+08	1.12607e+08	6.38066e+07	7.49829e+07	1.00391e+08	1.451e+08
M251T342	2,6-Diaminopurine 2',3'-dideoxyriboside	251.127	342.3	250.118	9.578	C10H14N6O2	[M+H]+	Nucleosides, nucleotides, and analogues	Purine nucleosides	Purine 2',3'-dideoxyribonucleosides				HMDB0250896	mzCloud	MSI_level2	pos	M251T342	9.85206e+06	1.02193e+07	8.83724e+06	1.45105e+07	1.56339e+07	1.09149e+07	8.5911e+06	1.39167e+07	8.15805e+06	1.21684e+07	M251T342	4.32421e+07	9.17395e+07	9.91815e+07	6.89844e+07	8.37734e+06	1.15783e+07	6.28393e+07	2.8082e+07	1.97864e+07	1.75389e+08	1.46338e+07	3.34655e+07	1.77337e+07	1.41745e+07	1.09839e+07	7.55736e+06	1.33856e+07	2.92106e+07	3.68558e+07	1.3536e+07
M223T53_2	Dimethyl hexasulfide	222.889	53.4	221.879	9.619	C2H6S6	[M+H]+	Organosulfur compounds	Sulfenyl compounds					HMDB0302185	mzCloud	MSI_level2	pos	M223T53_2	1.1803e+07	1.20649e+07	6.60267e+06	2.04224e+07	1.04543e+07	7.63443e+06	1.43417e+07	1.25366e+07	1.15983e+07	1.47627e+07	M223T53_2	1.14579e+07	5.75778e+06	4.48767e+06	7.05113e+06	9.95836e+06	6.21242e+06	8.97942e+06	9.33206e+06	6.72822e+06	1.21098e+07	6.48153e+06	6.65583e+06	8.68462e+06	8.51239e+06	9.59994e+06	4.86674e+06	4.73812e+06	1.13827e+07	1.20459e+07	1.55121e+07
M247T208	6-Methoxymellein	247.174	207.7	208.074	9.683	C11H12O4	[M+K]+	Organoheterocyclic compounds	Benzopyrans	2-benzopyrans	C02381		13410-15-6	HMDB0038510	mzCloud	MSI_level2	pos	M247T208	235623	363234	1.54654e+06	389371	1.6958e+06	2.47756e+06	1.27443e+06	2.50935e+06	3.95828e+06	2.288e+06	M247T208	2.59877e+06	51764.1	373536	688716	1.23748e+06	1.24757e+06	1.23569e+06	1.55739e+06	1.48466e+06	2.91308e+06	2.07722e+06	1.02067e+07	1.39363e+06	4.2173e+06	4.10568e+06	3.11641e+06	3.42807e+06	1.64993e+06	3.43701e+06	1.18914e+06
M394T334	2,2-Dimethyl-N-(2,4,6-trimethoxyphenyl)dodecanamide	394.299	334.1	393.288	9.714	C23H39NO4	[M+H]+	Benzenoids	Benzene and substituted derivatives	Aniline and substituted anilines			114289-47-3	HMDB0250221	mzCloud	MSI_level2	pos	M394T334	1.0685e+07	1.0092e+07	8.38636e+06	1.52048e+07	1.53678e+07	1.04846e+07	9.15217e+06	1.2427e+07	8.9582e+06	1.30542e+07	M394T334	4.53403e+06	7.42938e+06	4.88741e+06	348972	1.70305e+06	145974	7.33707e+06	704880	2.25345e+06	3.417e+06	1.58197e+06	2.07884e+06	19077.6	2.64193e+06	149772	67881.5	69903.2	3.51775e+06	8.30467e+06	5.23768e+06
M502T361	PE(21_2)	502.324	360.7	519.332	9.722	C26H50NO7P	[M-H2O+H]+								mzCloud	MSI_level2	pos	M502T361	4.36917e+06	5.42722e+06	3.65298e+06	4.49249e+06	4.34325e+06	4.62542e+06	7.67872e+06	4.37959e+06	3.80713e+06	2.29617e+06	M502T361	3.97396e+07	616094	3.03724e+07	2.54235e+07	5.24961e+06	1.18072e+07	3.03069e+06	1.27766e+07	6.80062e+06	1.06026e+07	5.75839e+06	3.32299e+07	1.29291e+07	5.17335e+06	3.90257e+07	4.60799e+06	3.24788e+06	2.67146e+07	5.23775e+06	8.19173e+06
M480T359	LSM(18_2)	480.351	359.4	462.322	9.925	C23H47N2O5P	[M+NH4]+								mzCloud	MSI_level2	pos	M480T359	4.31112e+06	1.96247e+06	4.31207e+06	2.76057e+06	2.5455e+06	3.77653e+06	1.6693e+06	1.04378e+06	2.07846e+06	3.0533e+06	M480T359	3.53784e+08	2.96563e+08	8.3684e+07	1.25851e+08	1.79416e+08	2.02866e+08	1.39765e+08	2.12014e+08	2.02944e+08	1.21321e+08	1.62962e+08	1.40167e+08	1.20861e+08	1.11269e+08	9.47199e+07	2.10265e+08	5.03691e+07	1.53447e+08	1.65775e+08	7.65924e+07
M198T33	Selenomethionine	198.001	33.2	196.995	9.96	C5H11NO2Se	[M+H]+	Organic acids and derivatives	Carboxylic acids and derivatives	Amino acids, peptides, and analogues	C05335	Metabolism of other amino acids; Global and overview maps	1464-42-2	HMDB0003966	mzCloud	MSI_level2	pos	M198T33	3.47745e+07	1.69405e+07	2.49248e+07	2.11625e+07	2.28406e+07	2.34784e+07	1.42851e+07	1.76269e+06	1.1669e+07	9.86446e+06	M198T33	6.75984e+06	5.24428e+06	3.82653e+06	3.63649e+06	2.5887e+06	2.44743e+06	2.20712e+06	2.40095e+06	1.79273e+06	2.09353e+06	709358	1.36046e+06	1.59903e+06	1.93045e+06	1.29557e+06	1.25123e+06	1.41964e+06	1.58215e+06	1.02315e+06	1.21289e+06
M357T242	6-[Ethyl-(3-isobutoxy-4-isopropylphenyl)amino]nicotinic acid	357.214	242.5	356.21	9.961	C21H28N2O3	[M+H]+	Organic nitrogen compounds	Organonitrogen compounds	Amines				HMDB0260356	mzCloud	MSI_level2	pos	M357T242	5.97066e+06	3.90664e+06	9.84898e+06	3.2546e+06	4.42124e+06	8.26254e+06	3.40897e+06	3.02309e+06	4.05182e+06	6.14127e+06	M357T242	1.39698e+07	1.48532e+07	1.0945e+07	1.42427e+07	8.67653e+06	7.13394e+06	9.55994e+06	1.4836e+07	1.27312e+07	1.30654e+07	9.97219e+06	3.3236e+06	1.2456e+07	1.55627e+07	3.08745e+06	3.43921e+06	1.32015e+07	1.51423e+07	1.28242e+06	1.54363e+07
M141T34_1	Liquid thiophthene	140.981	33.7	139.975	10.064	C6H4S2	[M+H]+	Organoheterocyclic compounds	Thienothiophenes				250-84-0	HMDB0029716	mzCloud	MSI_level2	pos	M141T34_1	3.22418e+06	1.91004e+06	3.70608e+06	1.63008e+06	2.3859e+06	2.43677e+06	2.04182e+06	352884	1.15981e+06	2.9058e+06	M141T34_1	2.4299e+06	1.50866e+06	1.02827e+06	617747	837074	658298	1.06062e+06	1.20499e+06	1.2761e+06	1.25236e+06	1.11665e+06	1.1445e+06	1.16637e+06	1.67518e+06	2.00615e+06	1.66574e+06	1.31886e+06	1.44876e+06	1.35323e+06	1.33631e+06
M449T406_1	[(2E,6Z,10Z)-7,11-bis(acetyloxymethyl)-3,15-dimethylhexadeca-2,6,10,14-tetraenyl] acetate	449.285	406	448.282	10.128	C26H40O6	[M+H]+								BioDeepDB	MSI_level2	pos	M449T406_1	1.18501e+07	5.8665e+06	5.65867e+06	9.00648e+06	8.72267e+06	5.33131e+06	8.00405e+06	6.89102e+06	7.22294e+06	5.04789e+06	M449T406_1	3.90231e+07	2.11031e+07	8.35252e+06	2.11381e+07	2.49801e+07	1.13724e+07	1.18405e+07	3.11051e+07	1.9889e+07	1.87823e+07	6.39921e+06	1.47655e+07	1.52956e+07	5.48637e+07	1.43226e+07	1.61317e+07	3.43761e+07	1.72651e+07	1.63417e+07	2.41048e+07
M527T360	PC O-17_0	527.387	360.4	509.348	10.151	C25H52NO7P	[M+NH4]+								mzCloud	MSI_level2	pos	M527T360	8.67792e+06	5.26774e+06	9.96929e+06	1.33097e+07	6.60846e+06	4.26104e+06	8.17931e+06	1.37803e+07	3.0728e+06	1.14569e+07	M527T360	781002	530561	3.77192e+06	301950	2.2122e+07	4.85885e+07	1.66702e+07	4.8756e+07	4.95087e+06	3.54309e+07	2.38724e+07	1.20028e+07	1.68023e+07	6.82319e+07	3.19815e+07	9.40593e+06	4.23857e+07	1.34298e+07	1.80342e+07	2.4869e+07
M510T384_1	LysoPC(17_0_0_0)	510.35	384.1	509.348	10.184	C25H52NO7P	[M+H]+	Lipids and lipid-like molecules	Glycerophospholipids	Glycerophosphocholines			50930-23-9	HMDB0012108	HMDB	MSI_level2	pos	M510T384_1	5.2689e+06	7.41199e+06	7.17409e+06	3.77962e+06	6.86043e+06	2.07184e+07	4.23674e+06	2.71747e+06	1.92032e+06	3.82319e+06	M510T384_1	236097	2.01342e+08	4.50082e+07	2.45231e+08	2.0216e+08	2.01376e+08	1.99467e+08	1.23431e+08	1.11181e+08	8.65346e+07	4.61796e+07	1.70008e+08	1.69742e+08	1.40866e+08	1.27152e+08	1.18902e+08	1.80044e+08	1.16412e+08	1.48049e+08	1.4207e+08
M556T439_1	Octaethyleneglycol monododecyl ether	556.436	439.2	538.408	10.221	C28H58O9	[M+NH4]+	Organic oxygen compounds	Organooxygen compounds	Ethers			3055-98-9	HMDB0246126	mzCloud	MSI_level2	pos	M556T439_1	2.62837e+07	9.98229e+06	1.65212e+07	1.01294e+07	1.64956e+07	1.7014e+07	1.4411e+07	4.0492e+06	8.74922e+06	5.85393e+06	M556T439_1	2.51318e+07	7.57666e+06	1.80513e+06	1.95774e+07	1.64844e+07	1.40378e+07	1.46685e+07	1.91555e+07	8.27429e+06	2.04645e+06	1.35688e+07	1.42833e+07	1.46426e+07	2.65232e+06	1.77717e+06	1.00035e+07	1.92577e+07	2.21101e+06	1.89965e+06	1.48585e+07
M930T108	2-Carboxymethyl-3-hydroxyphenylpropionyl-CoA	930.181	107.7	973.173	10.274	C32H46N7O20P3S	[M-CO2+H]+	Lipids and lipid-like molecules	Fatty Acyls	Fatty acyl thioesters	C09819	Xenobiotics biodegradation and metabolism; Global and overview maps		HMDB0012145	mzCloud	MSI_level2	pos	M930T108	1.34554e+06	6.87405e+06	3.44281e+06	1.19255e+06	1.19124e+06	5.36197e+06	5.63782e+06	5.4361e+06	4.41459e+06	4.51291e+06	M930T108	2.74189e+07	1.28218e+06	1.60162e+07	7.6902e+06	4.7241e+07	2.30908e+07	1.9186e+06	3.3158e+07	2.10681e+07	1.85152e+07	3.22568e+07	1.0629e+08	5.91856e+07	288539	2.04652e+07	2.23865e+06	1.81069e+07	3.45452e+07	3.80156e+07	9.7358e+07
M424T359_2	beta-Amyrenonol	424.351	358.6	440.365	10.279	C30H48O2	[M-NH3+H]+				C19943		38242-02-3		mzCloud	MSI_level2	pos	M424T359_2	1.19072e+07	1.34128e+07	1.17652e+07	1.85294e+07	1.80357e+07	1.18488e+07	1.35283e+07	1.63113e+07	1.09973e+07	1.36245e+07	M424T359_2	1.68947e+07	2.29787e+08	1.19523e+08	6.31178e+07	2.92827e+07	1.35498e+07	3.14401e+07	2.07077e+07	1.52906e+07	5.30486e+07	3.30661e+07	4.60683e+07	2.67101e+07	4.73589e+07	1.19457e+07	1.13187e+07	3.13462e+07	5.314e+07	1.817e+08	6.17585e+07
M382T83	3'-Monoiodo-L-thyronine	381.997	83	398.997	10.296	C15H14INO4	[M-H2O+H]+	Lipids and lipid-like molecules	Fatty Acyls	Fatty acyl thioesters			4732-82-5	HMDB0062356	mzCloud	MSI_level2	pos	M382T83	5.91505e+06	3.68785e+06	1.97732e+06	374755	2.13417e+06	1.83192e+06	2.99312e+06	1.7214e+06	1.24462e+06	9.40837e+06	M382T83	1.79115e+08	1.02151e+09	5.14478e+08	1.47686e+08	5.26401e+07	5.25153e+07	6.77143e+07	9.18684e+07	5.56983e+07	1.11706e+08	6.40761e+07	2.90213e+07	2.58153e+07	5.13715e+07	4.36035e+07	4.65083e+07	5.84476e+07	4.27129e+08	4.97327e+07	7.20318e+07
M521T52	1-Linoleoyl-sn-glycero-3-phosphocholine	521.342	52.4	520.34	10.306	C26H51NO7P+	[M+H]+				C04100				mzCloud	MSI_level2	pos	M521T52	7.67413e+06	2.26631e+06	7.55418e+06	4.46367e+06	5.46034e+06	171807	4.34716e+06	2.00338e+06	2.98468e+06	1.88128e+06	M521T52	577357	581890	755179	596753	2.00147e+06	2.12412e+06	473451	3.20721e+06	760580	361087	1.71925e+06	2.68447e+06	2.23482e+06	7.91382e+06	1.86901e+06	4.4031e+06	2.56012e+06	2.81363e+06	1.79042e+06	2.48249e+06
M522T325_2	LPC 18_1	522.361	324.9	521.348	10.342	C26H52NO7P	[M+H]+						3542-29-8		MoNA	MSI_level2	pos	M522T325_2	1.04353e+07	5.46897e+06	9.5261e+06	9.15428e+06	6.4447e+06	8.83706e+06	4.71657e+06	3.82174e+06	4.90761e+06	4.68194e+06	M522T325_2	1.1046e+07	6.55324e+07	3.66805e+07	6.40554e+07	3.15775e+08	4.02586e+08	3.01193e+08	1.06195e+08	8.36888e+06	2.28343e+07	6.28357e+07	2.35871e+08	5.34057e+07	6.53299e+07	4.46291e+07	2.99478e+08	7.25154e+07	5.30422e+07	5.42569e+07	2.3772e+08
M550T356	Nelfinavir	550.316	355.5	567.313	10.408	C32H45N3O4S	[M-H2O+H]+	Organic acids and derivatives	Carboxylic acids and derivatives	Amino acids, peptides, and analogues	C07257		159989-64-7	HMDB0014365	mzCloud	MSI_level2	pos	M550T356	8.88941e+06	3.20968e+06	5.48751e+06	9.37986e+06	4.63417e+06	4.35457e+06	3.40097e+06	1.68035e+06	3.11889e+06	2.86932e+06	M550T356	44763.1	1.4202e+07	3.08942e+07	8.83402e+06	3.72225e+07	7.64199e+07	4.21312e+07	3.91897e+07	2.16815e+07	7.66972e+07	1.74012e+07	1.93874e+07	3.77717e+07	2.67625e+07	3.89805e+06	3.71723e+07	4.0504e+07	2.37371e+07	9.87503e+06	1.82762e+07
M191T363	3-Methylsalicylic acid	191.143	363.4	152.047	10.428	C8H8O3	[M+K]+				C14088	Xenobiotics biodegradation and metabolism; Global and overview maps	45848-87-1		MoNA	MSI_level2	pos	M191T363	3.15382e+07	1.36077e+07	2.16229e+07	1.56086e+07	2.12629e+07	1.87196e+07	1.78641e+07	4.47054e+06	9.99113e+06	8.63163e+06	M191T363	3.11003e+07	2.41828e+07	1.76775e+07	1.70704e+07	1.28513e+07	1.39808e+07	1.41452e+07	2.17098e+07	1.50738e+07	2.07794e+07	1.85055e+07	1.90608e+07	1.4471e+07	2.30735e+07	2.13936e+07	1.88313e+07	1.55644e+07	1.39188e+07	1.90658e+07	1.67436e+07
M812T346	Minaxolone	811.664	345.7	405.324	10.435	C25H43NO3	[2M+H]+	Lipids and lipid-like molecules	Steroids and steroid derivatives	Pregnane steroids				HMDB0254737	mzCloud	MSI_level2	pos	M812T346	1.97326e+07	9.79626e+06	1.28968e+07	1.59938e+07	1.29518e+07	1.82161e+07	1.24554e+07	1.39842e+06	6.37612e+06	7.81014e+06	M812T346	832737	2.63065e+06	947912	6.0113e+06	9.97493e+06	8.35942e+06	6.85824e+06	1.01126e+07	5.53101e+06	8.75043e+06	4.03297e+06	4.35612e+06	9.18966e+06	1.11755e+07	1.56568e+06	1.13752e+07	1.54444e+07	1.9699e+06	7.37408e+06	7.32615e+06
M616T339_1	CXCR3 Antagonist 6c	616.158	338.7	615.157	10.61	C30H32Cl3N5O3	[M+H]+	Benzenoids	Benzene and substituted derivatives	Anilides			870998-13-3	HMDB0249926	mzCloud	MSI_level2	pos	M616T339_1	1.69933e+07	1.02261e+07	1.37208e+07	1.32019e+07	1.21675e+07	2.03818e+07	1.23296e+07	4.4543e+06	6.61901e+06	6.54055e+06	M616T339_1	6.07515e+07	2.74926e+08	2.63876e+08	6.05363e+07	9.32473e+06	855621	1.2388e+07	2.59641e+07	1.21389e+07	7.84466e+06	3.82056e+07	1.17589e+07	1.04824e+07	3.32695e+07	1.74773e+07	2.34182e+07	1.83905e+07	5.6854e+06	2.82736e+07	2.27267e+07
M546T315	MePC(19_3)	546.35	315.3	545.348	10.611	C28H52NO7P	[M+H]+								mzCloud	MSI_level2	pos	M546T315	1.02054e+06	6.68166e+06	5.4342e+06	993217	840822	1.34246e+06	799621	5.92507e+06	2.963e+06	2.66527e+06	M546T315	74441.4	1.30339e+08	5.25073e+06	5.73924e+07	6.58911e+07	2.5716e+08	9.80762e+07	2.75198e+07	6.3287e+07	1.24174e+08	7.35965e+06	6.03706e+07	1.79364e+08	7.18111e+07	4.62842e+07	1.06521e+08	8.04042e+07	2.25692e+06	5.20088e+07	8.64668e+07
M171T40	Deoxyribose 5-phosphate	171.043	39.8	214.024	10.611	C5H11O7P	[M-CO2+H]+	Organic oxygen compounds	Organooxygen compounds	Carbohydrates and carbohydrate conjugates	C00673	Carbohydrate metabolism; Global and overview maps	102916-66-5	HMDB0001031	mzCloud	MSI_level2	pos	M171T40	4.77047e+06	1.41035e+06	2.72951e+06	9.90148e+06	1.89841e+06	1.61935e+06	3.33773e+06	3.97673e+06	942722	1.82356e+06	M171T40	8.30179e+06	8.43738e+06	8.29147e+06	5.4555e+06	4.25196e+06	4.68653e+06	5.23879e+06	4.7037e+06	4.43523e+06	5.0483e+06	4.35714e+06	5.42589e+06	4.86701e+06	5.60959e+06	6.21116e+06	5.26223e+06	5.62705e+06	5.53403e+06	5.68088e+06	5.86414e+06
M524T450	Edelfosine	524.413	449.7	523.4	10.621	C27H58NO6P	[M+H]+	Lipids and lipid-like molecules	Glycerophospholipids	Glycerophosphocholines				HMDB0251700	mzCloud	MSI_level2	pos	M524T450	283254	1.52154e+07	750257	1.27526e+07	705491	338497	576495	1.34672e+07	1.43306e+07	1.27466e+07	M524T450	170457	189301	181247	1.01981e+06	2.24823e+06	98976.2	3.81897e+06	3.05187e+06	2.02048e+06	2.14581e+06	296664	383064	269961	3.7559e+06	308335	381151	2.94024e+06	215697	293372	278037
M315T292	Tetrahydrocannabinol	315.235	292.3	314.225	10.645	C21H30O2	[M+H]+	Organoheterocyclic compounds	Benzopyrans	1-benzopyrans	C06972	Biosynthesis of other secondary metabolites; Global and overview maps	1972-08-3	HMDB0014613	MoNA	MSI_level2	pos	M315T292	4.29074e+06	767365	2.74815e+06	675932	996562	2.70722e+06	3.02425e+06	1.91363e+06	3.15497e+06	6.96195e+06	M315T292	1.33767e+07	1.27653e+06	1.16593e+07	3.75679e+06	119210	6.05312e+06	2.72795e+07	1.10251e+07	9.42017e+06	1.64874e+07	3.61584e+06	5.59432e+06	1.10792e+06	5.74608e+06	3.19185e+06	2.11176e+06	424641	8.12479e+06	2.93257e+07	6.72505e+06
M468T399_1	Hydroxyethyl myristyl oxyhydroxypropyl decanamide	468.436	399.1	485.444	10.667	C29H59NO4	[M-H2O+H]+							HMDB0244501	mzCloud	MSI_level2	pos	M468T399_1	2.44574e+06	7.03998e+06	3.93452e+06	677928	1.33561e+06	2.46015e+06	4.80663e+06	1.38984e+07	1.9736e+06	1.0962e+06	M468T399_1	8.69822e+06	9.25685e+07	4.49769e+07	5.54023e+07	2.52732e+07	3.76181e+07	5.19397e+06	4.81079e+07	5.96517e+06	6.1128e+07	6.51029e+06	1.70686e+07	4.78203e+07	3.94178e+07	7.84831e+06	8.06484e+06	8.49292e+06	6.16828e+07	5.25955e+07	8.7147e+06
M502T377_2	Glycerophospho-N-Arachidonoyl Ethanolamine	502.287	376.8	501.286	10.752	C25H44NO7P	[M+H]+	Lipids and lipid-like molecules	Glycerophospholipids	Glycerophosphoethanolamines				HMDB0252848	mzCloud	MSI_level2	pos	M502T377_2	5.02941e+06	7.53504e+06	4.5072e+06	4.53647e+06	4.00023e+06	5.20381e+06	4.81508e+06	5.2708e+06	4.82651e+06	5.11032e+06	M502T377_2	1.29452e+08	5.84472e+07	1.07095e+08	1.31023e+08	1.34932e+08	4.66958e+07	7.48887e+07	1.06266e+08	1.16322e+08	8.29336e+07	1.15956e+08	1.32201e+08	7.76484e+07	1.43447e+08	1.74449e+08	1.25073e+08	9.5644e+07	9.82152e+07	8.82899e+07	7.1833e+07
M432T356_1	Tropolone A	432.233	356.1	431.231	10.763	C24H33NO6	[M+H]+	Hydrocarbon derivatives	Tropones	Tropolones				HMDB0255800	mzCloud	MSI_level2	pos	M432T356_1	3.80827e+06	1.60244e+06	3.14483e+06	9.85965e+06	2.65078e+06	2.46142e+06	2.95377e+06	3.19023e+06	5.72464e+06	688678	M432T356_1	1.32128e+07	1.84787e+07	7.18861e+07	1.2603e+08	3.82617e+07	1.38358e+07	2.94916e+07	2.06255e+07	1.04047e+07	3.37997e+07	7.91668e+07	1.70296e+07	5.79881e+07	5.35983e+07	9.68982e+07	4.07851e+07	5.38879e+07	1.75106e+07	1.62693e+07	1.45957e+07
M302T317	(1R,9R,13R)-1,13-Dimethyl-10-[[(2R)-oxolan-2-yl]methyl]-10-azatricyclo[7.3.1.02,7]trideca-2(7),3,5-trien-4-ol	302.215	316.8	301.204	10.772	C19H27NO2	[M+H]+	Alkaloids and derivatives	6,7-benzomorphans	2,6-dimethyl-3-benzazocines				HMDB0242342	mzCloud	MSI_level2	pos	M302T317	3.38752e+06	5.23828e+06	1.13107e+06	3.13157e+06	3.49797e+06	2.65694e+06	3.60195e+06	1.97876e+06	2.00861e+06	466631	M302T317	1.32775e+07	1.62625e+07	1.26761e+07	4.85932e+06	141672	1.10057e+07	1.53815e+07	1.51851e+07	1.25171e+07	4.92188e+06	9.72477e+06	1.40944e+07	7.04974e+06	6.22886e+06	5.12208e+06	255092	427427	2.0423e+07	1.83555e+07	7.23509e+06
M617T449_2	TG(35_4)	617.484	448.6	616.47	10.784	C38H64O6	[M+H]+								mzCloud	MSI_level2	pos	M617T449_2	2.10947e+06	685078	329692	444853	1.83687e+06	3.96086e+06	533892	446544	1.92194e+06	216744	M617T449_2	1.63079e+07	1.29741e+07	1.22317e+06	1.73056e+06	2.81388e+06	3.93353e+06	2.327e+06	5.77981e+06	1.00584e+06	3.369e+06	3.00261e+06	2.01967e+06	5.31282e+06	2.69595e+06	4.34579e+06	1.1009e+06	1.89167e+06	2.62805e+06	1.19608e+06	3.04425e+06
M289T384	(4aR,5S)-9,9a-dihydroxy-3,4a,5-trimethyl-5,6,7,8,8a,9-hexahydro-4H-benzo[f][1]benzofuran-2-one	289.138	384	266.152	10.797	C15H22O4	[M+Na]+								MoNA	MSI_level2	pos	M289T384	1.70766e+07	1.76382e+06	1.18408e+07	4.62837e+06	6.70684e+06	8.56143e+06	1.73759e+06	6.65064e+06	3.26369e+06	9.7866e+06	M289T384	1.36833e+07	3.44317e+07	4.59788e+06	6.65835e+06	6.48109e+06	2.45817e+07	1.37597e+07	4.24042e+06	2.85833e+06	8.33887e+06	2.73261e+06	1.6683e+07	6.28687e+06	3.06914e+06	2.33553e+06	1.16674e+07	1.99128e+07	1.80845e+06	8.90293e+06	2.17909e+06
M336T311	Hapten A	336.052	311.2	335.041	10.831	C12H18NO4PS2	[M+H]+	Organic acids and derivatives	Carboxylic acids and derivatives	Amino acids, peptides, and analogues				HMDB0253050	mzCloud	MSI_level2	pos	M336T311	8.03202e+06	8.38983e+06	7.37413e+06	1.16042e+07	1.54302e+07	1.09619e+07	1.08612e+07	1.08924e+07	8.96892e+06	1.15975e+07	M336T311	3.30499e+07	4.70684e+08	1.82644e+08	7.19347e+07	3.24805e+07	2.2815e+07	1.98358e+08	3.70966e+07	9.65985e+06	3.25882e+08	1.25752e+07	3.91159e+07	1.60218e+07	7.12557e+06	2.25807e+07	2.74594e+07	1.63878e+07	3.83788e+07	3.91174e+07	412362
M430T253_1	Melagatran	430.24	253.1	429.238	10.852	C22H31N5O4	[M+H]+	Organic acids and derivatives	Carboxylic acids and derivatives	Amino acids, peptides, and analogues				HMDB0254416	mzCloud	MSI_level2	pos	M430T253_1	2.86469e+06	3.18823e+06	3.21422e+06	2.02123e+06	2.50991e+06	3.939e+06	2.21568e+06	1.4456e+06	2.31777e+06	2.24242e+06	M430T253_1	1.93362e+07	10017.2	8.11955e+06	1.68445e+07	6.86141e+06	1.16462e+06	8.51198e+06	8.92625e+06	6.14745e+06	1.10144e+07	8.49445e+06	1.15019e+07	1.81119e+06	1.35267e+06	8.19057e+06	7.983e+06	1.50954e+07	824026	1.09672e+07	1.45754e+07
M296T373	Sumatriptan	296.139	373.2	295.135	10.863	C14H21N3O2S	[M+H]+	Organoheterocyclic compounds	Indoles and derivatives	Tryptamines and derivatives	C07319		103628-46-2	HMDB0005037	mzCloud	MSI_level2	pos	M296T373	1.23957e+07	1.15057e+07	1.24552e+07	1.88986e+07	2.71947e+07	1.45985e+07	1.01282e+07	9.49668e+06	6.54517e+06	8.96881e+06	M296T373	730583	3.64289e+07	1.44629e+07	3.42212e+07	1.09568e+08	1.30025e+08	1.01133e+07	1.41749e+07	1.10183e+07	1.28988e+07	9.39838e+07	5.20974e+06	2.0035e+07	2.5505e+07	6.41381e+06	9.73047e+06	3.29256e+07	6.2257e+06	8.66818e+06	7.41592e+06
M542T364_1	MePC(19_5)	542.318	364.4	541.317	10.878	C28H48NO7P	[M+H]+								mzCloud	MSI_level2	pos	M542T364_1	5.77683e+06	2.59337e+06	3.68756e+06	1.07919e+06	3.11044e+06	4.58389e+06	3.72001e+06	585984	2.01258e+06	1.49458e+06	M542T364_1	8.23818e+07	1.10307e+08	3.95078e+08	9.49129e+07	1.2716e+08	7.31402e+07	2.4976e+07	9.33705e+07	2.9218e+07	4.09712e+08	3.67157e+07	6.57389e+07	2.32928e+07	5.02257e+07	9.43748e+07	5.12235e+07	3.33041e+07	4.07953e+07	1.08699e+08	7.06548e+07
M162T53	3-Methyl-2-benzothiazolone hydrazone	162.05	52.5	179.052	10.942	C8H9N3S	[M-H2O+H]+	Organoheterocyclic compounds	Benzothiazoles					HMDB0244395	mzCloud	MSI_level2	pos	M162T53	4.9009e+06	3.91599e+06	5.95328e+06	5.18346e+06	5.17972e+06	7.40827e+06	3.91734e+06	2.80406e+06	4.05814e+06	3.10718e+06	M162T53	4.55643e+06	3.27909e+06	3.8804e+06	3.37839e+06	1.71064e+06	2.03149e+06	2.22396e+06	3.38832e+06	1.82114e+06	2.92236e+06	2.20875e+06	4.3484e+06	1.80909e+06	3.97449e+06	3.33038e+06	3.47418e+06	2.46806e+06	3.04364e+06	2.89927e+06	3.35345e+06
M524T321_1	2-Lysophosphatidylcholine	524.365	320.7	523.364	10.959	C26H54NO7P	[M+H]+	Lipids and lipid-like molecules	Glycerophospholipids	Glycerophosphocholines				HMDB0258493	mzCloud	MSI_level2	pos	M524T321_1	3.12905e+06	2.22769e+06	2.2897e+06	2.38627e+06	2.21596e+06	2.43105e+06	1.99175e+06	1.9481e+06	2.45636e+06	2.47389e+06	M524T321_1	7.01627e+07	424917	1.217e+08	3.01386e+07	3.81908e+07	1.57429e+08	2.05936e+08	2.42132e+08	2.44118e+08	1.23039e+08	1.36e+08	1.17543e+08	6.99469e+07	1.61523e+08	1.14383e+08	1.09346e+07	7.85561e+06	2.86678e+07	3.56826e+07	7.29619e+07
M317T331	Timolol	317.161	330.7	316.157	10.972	C13H24N4O3S	[M+H]+	Organic nitrogen compounds	Organonitrogen compounds	Amines	C07141		26839-75-8	HMDB0014517	Metlin	MSI_level2	pos	M317T331	4.58044e+06	3.42348e+06	3.17723e+06	2.75382e+06	2.2048e+06	4.62515e+06	2.40155e+06	2.75442e+06	2.88776e+06	3.4129e+06	M317T331	155462	2.41137e+08	1.0074e+08	7.22799e+07	1.18476e+08	1.21595e+08	8.44895e+07	9.07017e+07	4.44767e+07	9.37989e+07	6.27353e+07	6.76801e+07	9.2069e+07	6.21083e+07	3.62545e+07	6.0415e+07	3.4883e+07	4.30694e+07	4.04342e+07	5.86576e+07
M424T442_1	Oleanolic aldehyde	424.351	441.8	440.365	10.986	C30H48O2	[M-NH3+H]+	Lipids and lipid-like molecules	Prenol lipids	Triterpenoids	C20946		17020-22-3	HMDB0034511	mzCloud	MSI_level2	pos	M424T442_1	8.33407e+06	1.38637e+07	8.93949e+06	1.05326e+07	1.0305e+07	1.56063e+07	8.92725e+06	7.99415e+06	6.04476e+06	9.06835e+06	M424T442_1	5.13515e+06	2.81192e+06	4.20994e+06	992431	3.61747e+06	3.88549e+06	4.09355e+06	2.65902e+06	532787	849298	842720	4.10199e+06	1.686e+06	5.33125e+06	1.93594e+06	1.79871e+06	3.98404e+06	1.59846e+06	4.06364e+06	2.11267e+06
M787T389	MePC(40_8)	786.625	389.5	829.599	10.99	C49H84NO7P	[M-CO2+H]+								mzCloud	MSI_level2	pos	M787T389	2.50064e+06	7.86211e+06	4.96466e+06	67855.5	186735	2.50208e+06	4.32867e+06	1.63606e+07	1.68843e+06	184252	M787T389	7.53839e+06	9.90086e+06	576909	4.16568e+06	5.3382e+06	5.65293e+06	6.30401e+06	1.40139e+07	2.84337e+07	8.21632e+06	3.45606e+06	537249	676384	647966	1.51951e+07	9.1497e+06	5.55761e+07	3.292e+06	1.05193e+07	1.50278e+07
M737T264_1	3-({5-[(N-Acetyl-3-{4-[(carboxycarbonyl)(2-carboxyphenyl)amino]-1-naphthyl}-L-alanyl)amino]pentyl}oxy)-2-naphthoic acid	737.274	264.2	719.248	10.997	C40H37N3O10	[M+NH4]+	Benzenoids	Naphthalenes	Naphthalenecarboxylic acids and derivatives				HMDB0250417	mzCloud	MSI_level2	pos	M737T264_1	5.27411e+06	6.68041e+06	7.84141e+06	4.91183e+06	6.14388e+06	1.04237e+07	6.2147e+06	1.05478e+07	5.92146e+06	9.24364e+06	M737T264_1	3.95855e+06	16084.2	40786.8	3.10508e+06	8.74349e+06	8.61007e+06	5.69095e+06	2.83781e+06	7.56748e+06	4.5133e+06	2.3806e+06	5.71528e+06	3.06194e+06	3.35755e+06	3.16828e+06	4.26741e+06	2.15015e+06	3.72514e+06	7.13907e+06	8.88514e+06
M279T444	1,4-DIOXACYCLOHEXADECANE-5,16-DIONE	279.154	443.5	256.167	11.001	C14H24O4	[M+Na]+						54982-83-1		MoNA	MSI_level2	pos	M279T444	4.07219e+06	2.97073e+06	5.4155e+06	3.51182e+06	1.10374e+07	2.71742e+06	2.40329e+06	3.45056e+06	4.84539e+06	5.35791e+06	M279T444	5.94511e+07	6.77009e+06	3.41392e+07	4.34602e+06	5.51141e+06	3.99227e+06	4.21585e+06	5.87277e+06	5.34726e+06	8.10743e+06	4.47804e+06	1.07501e+07	8.32733e+06	1.86535e+07	5.3444e+06	5.54706e+06	4.29042e+06	1.2429e+07	5.7167e+06	5.40714e+06
M354T221	Reduced ketanserin	354.194	221.2	397.18	11.031	C22H24FN3O3	[M-CO2+H]+	Organoheterocyclic compounds	Diazanaphthalenes	Benzodiazines				HMDB0257133	mzCloud	MSI_level2	pos	M354T221	1.51872e+07	1.5227e+07	9.96054e+06	2.19346e+07	1.19649e+07	1.45669e+07	2.14741e+07	1.72812e+07	1.45899e+07	1.73463e+07	M354T221	161187	5.34476e+06	7.14775e+06	4836.19	1.83436e+06	4.57928e+06	3.07113e+07	5.79236e+06	1.97224e+07	1.0172e+06	4.37884e+07	1.17916e+07	2.03293e+06	3.2138e+06	1.74111e+07	103810	1.89804e+06	2.34079e+06	1.8796e+06	1.23331e+07
M116T305	2-Thioxo-4-thiazolidinone	115.964	305.1	132.966	11.053	C3H3NOS2	[M-H2O+H]+	Organoheterocyclic compounds	Azolidines	Thiazolidines	C07280		141-84-4	HMDB0257201	mzCloud	MSI_level2	pos	M116T305	7.24932e+06	6.19916e+06	6.7818e+06	2.67539e+07	1.40242e+07	8.66363e+06	4.9022e+06	9.2428e+06	1.05222e+07	1.00751e+07	M116T305	4.49984e+07	9.67805e+06	1.28923e+07	5.30073e+06	1.40351e+07	1.4775e+07	3.81652e+06	5.74263e+06	1.91894e+07	7.15538e+07	1.3487e+07	2.29588e+07	5.73354e+06	1.28994e+07	3.01028e+07	3.00636e+07	5.12369e+07	9.97931e+07	5.43113e+07	3.83527e+07
M309T352	6-Hydroxydaidzein	309.154	352.2	270.053	11.087	C15H10O5	[M+K]+	Phenylpropanoids and polyketides	Isoflavonoids	Isoflav-2-enes	C14314	Biosynthesis of other secondary metabolites; Global and overview maps	17817-31-1	HMDB0031715	mzCloud	MSI_level2	pos	M309T352	2.90206e+06	5.0642e+06	1.12627e+07	6.86538e+06	2.79829e+06	7.62551e+06	4.7508e+06	5.24943e+06	2.94434e+06	1.06722e+06	M309T352	322186	6.35202e+07	1.28263e+07	3.67001e+07	3.97972e+07	2.01449e+07	2.01216e+07	1.34801e+07	3.72757e+07	2.92489e+07	1.39688e+07	1.38019e+07	1.8324e+07	1.32229e+07	1.06577e+07	7.91743e+06	1.40844e+07	8.93837e+06	1.12324e+07	3.37622e+06
M261T86	Diaveridine	261.132	85.6	260.127	11.09	C13H16N4O2	[M+H]+	Benzenoids	Benzene and substituted derivatives	Methoxybenzenes			5355-16-8	HMDB0251144	HMDB	MSI_level2	pos	M261T86	1.72582e+07	2.89492e+07	4.44253e+06	1.16944e+06	3.37041e+06	1.80526e+06	1.77594e+06	1.76731e+07	4.79369e+06	7.13622e+06	M261T86	151903	326168	1.65005e+06	2.93531e+06	1.42063e+06	968900	2.24925e+06	2.19556e+06	1.38184e+06	2.72935e+06	279589	1.73009e+06	2.57963e+06	4.23511e+06	1.65521e+06	1.84832e+06	1.20356e+07	2.89737e+06	1.932e+06	2.00425e+06
M169T41	Pentafluorobenzene	169.009	40.7	168	11.141	C6HF5	[M+H]+	Benzenoids	Benzene and substituted derivatives	Halobenzenes				HMDB0256258	mzCloud	MSI_level2	pos	M169T41	4.78281e+06	4.72061e+06	5.19517e+06	7.35237e+06	5.56558e+06	4.90028e+06	4.76204e+06	5.18961e+06	4.12294e+06	3.82023e+06	M169T41	5.30974e+06	4.60639e+06	3.38178e+06	3.41667e+06	3.09756e+06	2.93094e+06	3.1442e+06	3.54153e+06	3.19962e+06	3.95735e+06	3.08872e+06	3.56414e+06	3.41163e+06	4.71313e+06	3.49959e+06	3.53163e+06	3.64565e+06	4.14062e+06	4.44229e+06	3.44351e+06
M244T40	D-Glucose 6-sulfate	243.998	39.9	260.02	11.187	C6H12O9S	[M-NH3+H]+				C02827				mzCloud	MSI_level2	pos	M244T40	8.55075e+06	4.58748e+06	2.46332e+06	5.0249e+06	1.87744e+06	4.03958e+06	5.32468e+06	4.12938e+06	3.07878e+06	4.72396e+06	M244T40	9.98242e+06	1.07752e+07	1.11679e+07	6.39541e+06	4.66805e+06	5.32393e+06	6.8441e+06	4.87248e+06	6.51722e+06	5.79145e+06	5.39675e+06	5.85263e+06	5.26053e+06	6.44136e+06	7.66394e+06	7.16829e+06	5.48116e+06	6.72427e+06	6.79251e+06	7.93407e+06
M689T436_1	2-(linolenyloxy)-3-(N-phenylamino)propyl linolenate	688.522	435.5	687.523	11.195	C45H69NO4	[M+H]+								mzCloud	MSI_level2	pos	M689T436_1	1.39348e+06	1.79953e+06	1.20702e+06	1.31412e+06	755192	1.16673e+06	797825	2.04532e+06	789926	1.77896e+06	M689T436_1	2.00523e+07	1.18985e+07	1.08483e+07	9.69771e+06	8.33865e+06	7.44198e+06	7.35882e+06	1.10248e+07	7.7544e+06	8.79597e+06	8.62089e+06	7.89626e+06	7.95326e+06	1.04773e+07	1.02267e+07	6.92437e+06	8.84687e+06	9.1696e+06	8.9277e+06	8.45593e+06
M522T383	MePC(17_1)	522.361	383.4	521.348	11.3	C26H52NO7P	[M+H]+								mzCloud	MSI_level2	pos	M522T383	2.80585e+06	2.55459e+06	2.09692e+06	2.41929e+06	2.63052e+06	3.51131e+06	2.12564e+06	2.20018e+06	3.49395e+06	2.80624e+06	M522T383	2.5279e+07	1.18217e+08	7.13937e+07	1.27447e+08	2.84808e+08	2.40675e+08	2.2506e+08	1.24205e+08	1.12673e+08	7.90692e+07	1.37461e+08	2.90305e+08	5.4213e+07	1.49919e+08	1.52398e+08	1.40576e+08	1.38214e+08	1.35135e+08	1.61741e+08	1.6005e+08
M502T377_3	Fexofenadine	502.301	377	501.288	11.408	C32H39NO4	[M+H]+	Benzenoids	Benzene and substituted derivatives	Diphenylmethanes	C06999	Digestive system	83799-24-0	HMDB0005030	mzCloud	MSI_level2	pos	M502T377_3	2.53447e+06	1.71631e+06	1.47526e+06	2.19194e+06	1.91321e+06	2.08413e+06	1.16063e+06	1.08413e+06	1.61644e+06	1.54276e+06	M502T377_3	1.31582e+08	1.00956e+08	1.08763e+08	6.13344e+07	4.43705e+07	5.04137e+07	4.57723e+07	6.31698e+06	1.0471e+08	2.70417e+07	5.05986e+07	9.59608e+06	7.0151e+07	1.27065e+08	8.15001e+07	5.983e+07	3.18138e+07	8.86806e+07	8.23407e+07	1.39035e+08
M163T413	Nicotine	163.121	413.3	162.116	11.457	C10H14N2	[M+H]+	Organoheterocyclic compounds	Pyridines and derivatives	Pyrrolidinylpyridines	C00745	Environmental adaptation; Biosynthesis of other secondary metabolites; Xenobiotics biodegradation and metabolism; Substance dependence; Chemical structure transformation maps; Global and overview maps	54-11-5	HMDB0001934	Metlin	MSI_level2	pos	M163T413	229967	42367.8	1.26352e+06	40010.3	44799.1	117976	1.09381e+06	33929.7	123619	406920	M163T413	7.09076e+07	9.92898e+07	5.58371e+07	7.11262e+07	3.8121e+07	7.46835e+07	1.13714e+08	1.93344e+07	3.79997e+07	1.17059e+08	1.05721e+08	9.49346e+07	2.87445e+07	9.7787e+07	5.44883e+07	5.06564e+07	1.36443e+07	1.20502e+07	2.93721e+07	1.06037e+07
M383T409_1	Cinncassiol C3	383.202	409.3	382.199	11.533	C20H30O7	[M+H]+	Lipids and lipid-like molecules	Prenol lipids	Sesquiterpenoids	C17641		64979-94-8	HMDB0036859	mzCloud	MSI_level2	pos	M383T409_1	5.17977e+06	4.98221e+06	4.69019e+06	4.23159e+06	4.4393e+06	3.79886e+06	4.04871e+06	3.79042e+06	3.3272e+06	3.40063e+06	M383T409_1	1.46504e+08	1.2337e+08	8.19683e+07	7.59893e+07	6.26484e+07	5.67756e+07	5.87881e+07	5.59734e+07	5.19739e+07	5.77191e+07	4.67914e+07	5.1485e+07	5.12703e+07	7.88935e+07	5.98373e+07	5.67609e+07	6.22485e+07	5.80919e+07	7.1922e+07	6.05883e+07
M342T393	Geranylfarnesol	342.3	393.3	358.324	11.614	C25H42O	[M-NH3+H]+						22488-05-7		mzCloud	MSI_level2	pos	M342T393	2.19049e+06	1.57619e+06	2.71946e+06	438769	4.27496e+06	4.18323e+06	3.37145e+06	846063	965355	8.30244e+06	M342T393	8.44082e+06	7.9553e+06	4.05132e+06	3.92878e+06	2.55172e+06	4.19288e+06	3.04298e+06	3.55386e+06	3.4682e+06	3.92333e+06	4.03394e+06	2.52109e+06	2.60398e+06	5.39453e+06	2.65096e+06	2.11103e+06	3.63023e+06	4.18874e+06	4.9977e+06	2.99322e+06
M286T47_2	HMS2806F23	285.989	47.2	284.978	11.662	C12H9Cl2NOS	[M+H]+								mzCloud	MSI_level2	pos	M286T47_2	1.59731e+06	1.449e+06	1.31411e+06	1.5166e+06	641986	1.86921e+06	1.17867e+06	1.39063e+06	2.12718e+06	1.85635e+06	M286T47_2	2.20882e+06	1.28e+06	1.57779e+06	2.12897e+06	1.43141e+06	448006	1.77113e+06	1.67155e+06	1.89935e+06	1.64029e+06	972585	1.83052e+06	1.31862e+06	3.55897e+06	2.25751e+06	653024	2.62752e+06	1.48777e+06	1.32812e+06	986280
M454T405_1	[3-[2-Aminoethoxy(hydroxy)phosphoryl]oxy-2-hydroxypropyl] hexadecanoate	454.288	405.2	453.286	11.668	C21H44NO7P	[M+H]+	Lipids and lipid-like molecules	Glycerophospholipids	Glycerophosphoethanolamines				HMDB0256030	HMDB	MSI_level2	pos	M454T405_1	1.974e+06	542142	483214	1.75309e+06	1.84282e+06	2.33366e+06	661065	3.82543e+06	38874.1	2.08868e+06	M454T405_1	6.30669e+07	4.18717e+07	5.04393e+07	1.08887e+08	4.5716e+07	5.07302e+07	1.00003e+08	3.64255e+07	2.56021e+07	2.82598e+07	8.93095e+07	5.36811e+07	6.86313e+07	3.84418e+07	6.4508e+07	1.34158e+08	2.01387e+07	9.62892e+07	6.06821e+07	6.3783e+07
M183T281	(3-Phenoxyphenyl)methanol	183.078	281	200.084	11.67	C13H12O2	[M-H2O+H]+	Benzenoids	Benzene and substituted derivatives	Diphenylethers	C19800		13826-35-2	HMDB0245967	mzCloud	MSI_level2	pos	M183T281	2.34811e+06	4.08937e+06	3.06986e+06	1.09644e+06	1.0298e+07	2.95855e+06	2.32563e+06	7.76582e+06	3.83798e+06	4.99871e+06	M183T281	3.62606e+06	78210.8	73093.1	1.35703e+07	7.47208e+06	8.68398e+06	7.48204e+06	1.86685e+07	1.2088e+07	1.29443e+07	1.10444e+07	1.43494e+07	2.37841e+07	1.93128e+07	1.20326e+07	9.99601e+06	1.2176e+07	1.17495e+07	1.88362e+07	1.3201e+07
M350T446_1	(E)-2-Tetracosenoic acid	350.326	445.7	366.35	11.672	C24H46O2	[M-NH3+H]+	Lipids and lipid-like molecules	Fatty Acyls	Fatty acids and conjugates			26444-06-4	HMDB0029799	mzCloud	MSI_level2	pos	M350T446_1	372493	7.81398e+06	1.40002e+06	4.39957e+06	488273	432909	7.45117e+06	445781	8.47259e+06	3.45369e+06	M350T446_1	9.97133e+07	2.03298e+07	1.42562e+07	1.19056e+07	1.07129e+07	1.02922e+07	9.68813e+06	9.9357e+06	8.76437e+06	1.31327e+07	1.56863e+07	1.51918e+07	7.76688e+06	8.27475e+06	1.00512e+07	9.96144e+06	1.41438e+07	1.44004e+07	1.30123e+07	1.26981e+07
M536T447_2	N-Nervonoyl Phenylalanine	536.401	447.2	513.418	11.731	C33H55NO3	[M+Na]+							HMDB0242097	mzCloud	MSI_level2	pos	M536T447_2	3.08382e+06	1.85256e+06	1.62093e+06	2.13424e+06	2.37365e+06	3.05769e+06	3.13002e+06	1.83703e+06	1.86128e+06	2.26765e+06	M536T447_2	1.43835e+06	2.14181e+06	1.37872e+06	2.12769e+06	578979	887156	1.25183e+06	1.14701e+06	921994	1.17052e+06	1.34397e+06	1.60149e+06	1.34037e+06	1.56162e+06	1.70367e+06	133794	641398	1.19403e+06	1.23567e+06	1.41095e+06
M809T396	MePC(36_2)	808.61	396.5	785.63	11.782	C45H88NO7P	[M+Na]+								mzCloud	MSI_level2	pos	M809T396	8.04735e+06	1.78574e+06	1.55494e+07	1.83574e+07	1.2421e+07	5.26172e+06	4.39992e+06	1.56343e+07	733345	3.06772e+06	M809T396	7.91241e+06	6.95602e+06	4.83067e+06	7.52796e+06	2.55149e+06	2.25797e+07	2.5703e+07	2.8577e+07	2.75104e+07	3.7768e+07	3.439e+07	8.22945e+07	5.5709e+07	8.15518e+06	3.05554e+07	3.92934e+07	865280	2.74491e+07	4.7254e+07	1.9735e+07
M228T425	Andrachcinidine	228.193	424.8	227.189	11.812	C13H25NO2	[M+H]+								mzCloud	MSI_level2	pos	M228T425	1.16017e+06	3.67034e+06	5.29648e+06	1.17286e+06	2.53246e+06	164440	4.097e+06	7.88246e+06	2.8618e+06	3.40995e+06	M228T425	3.38658e+06	2.73834e+06	2.55567e+06	2.6521e+06	5.78667e+06	3.32938e+06	3.11937e+06	4.44737e+06	3.44952e+06	3.93982e+06	3.49773e+06	2.36952e+06	4.51595e+06	3.45615e+06	1.48383e+06	3.30474e+06	6.42591e+06	3.13851e+06	496594	2.35317e+06
M201T48	Prolyl-Cysteine	201.072	48.2	218.073	11.833	C8H14N2O3S	[M-H2O+H]+	Organic acids and derivatives	Carboxylic acids and derivatives	Amino acids, peptides, and analogues				HMDB0029014	mzCloud	MSI_level2	pos	M201T48	6.01729e+06	1.54509e+06	236090	467827	617927	457467	257895	658853	641850	718405	M201T48	544947	2.50163e+06	1.13166e+06	1.04038e+06	958846	1.19866e+06	164077	149424	224209	74094.5	1.4265e+06	1.15873e+06	172406	1.18135e+06	1.01131e+06	931998	207384	1.30104e+06	243426	1.01431e+06
M733T435_1	MePC(34_6)	732.541	434.6	749.536	11.845	C43H76NO7P	[M-H2O+H]+								mzCloud	MSI_level2	pos	M733T435_1	2.43309e+06	2.53522e+06	5.24879e+06	6.53629e+06	2.55997e+06	5.2894e+06	7.21827e+06	4.25618e+06	3.93148e+06	4.36534e+06	M733T435_1	8.91389e+06	6.33982e+06	6.35974e+06	7.99606e+06	4.6846e+06	5.97334e+06	6.5438e+06	5.89725e+06	4.63771e+06	5.9666e+06	4.79047e+06	3.98048e+06	4.4332e+06	1.56992e+07	1.358e+07	1.3953e+07	1.01399e+07	1.16404e+07	1.49238e+07	1.15377e+07
M237T34	2-Bromomaleylacetate	236.936	33.9	235.932	11.861	C6H5BrO5	[M+H]+				C16249	Xenobiotics biodegradation and metabolism; Global and overview maps			mzCloud	MSI_level2	pos	M237T34	5.54733e+06	6.14962e+06	7.49534e+06	3.58209e+06	1.56695e+06	1.67591e+06	5.53483e+06	1.23019e+07	3.43603e+06	8.07783e+06	M237T34	4.52402e+07	2.63673e+07	1.31806e+07	7.5185e+06	5.68813e+06	7.60827e+06	5.97133e+06	7.93567e+06	1.06852e+07	1.27118e+07	1.50008e+07	1.03985e+07	1.09372e+07	1.72824e+07	1.74384e+07	2.1436e+07	1.88462e+07	1.85727e+07	1.67634e+07	1.9216e+07
M517T441	Pokeberrygenin	517.359	440.8	516.345	11.893	C31H48O6	[M+H]+	Lipids and lipid-like molecules	Prenol lipids	Triterpenoids			75206-90-5	HMDB0034653	mzCloud	MSI_level2	pos	M517T441	1.01479e+07	1.04655e+07	9.01337e+06	1.47309e+07	1.68219e+07	1.11996e+07	9.25307e+06	1.32294e+07	8.33641e+06	1.29851e+07	M517T441	4.54233e+06	637428	4.15375e+06	2.13358e+06	2.28641e+06	1.93959e+06	2.23963e+06	2.9179e+06	2.01796e+06	4.50579e+06	1.73952e+06	848143	2.87335e+06	3.2346e+06	3.90486e+06	1.73063e+06	640594	1.10488e+06	743140	3.13671e+06
M137T69	Dihydroxyacetone (dimer)	137.079	68.9	180.063	11.903	C6H12O6	[M-CO2+H]+	Organoheterocyclic compounds	Dioxanes	1,4-dioxanes			62147-49-3	HMDB0032222	BioDeepDB	MSI_level2	pos	M137T69	6.52765e+06	7.05805e+06	7.75791e+06	9.7866e+06	1.22596e+07	8.6804e+06	7.6165e+06	9.2009e+06	7.21048e+06	9.64738e+06	M137T69	311655	252375	225069	148795	113141	116463	175619	638829	423105	147550	457890	615408	582489	181862	1.00465e+06	833783	552671	139253	796730	567389
M787T46_1	isorawsonol	786.808	46	785.81	11.904	C28H22Br4O7	[M+H]+								mzCloud	MSI_level2	pos	M787T46_1	4.93007e+06	3.7299e+06	7.88088e+06	1.14308e+07	2.28624e+06	8.06841e+06	5.49923e+06	4.03109e+06	2.58494e+06	1.72552e+07	M787T46_1	2.46144e+07	1.12005e+07	1.53213e+07	1.20009e+07	9.70037e+06	1.92071e+07	3.71784e+06	5.79158e+06	2.19133e+07	1.61788e+07	1.07476e+07	1.19312e+07	1.14724e+07	1.92067e+07	1.28825e+07	1.39193e+07	1.71769e+07	1.52046e+07	1.29059e+07	4.74921e+06
M295T39	L-Cystine Dihydrochloride	294.97	38.8	311.977	11.912	C6H14Cl2N2O4S2	[M-H2O+H]+						30925-07-6		mzCloud	MSI_level2	pos	M295T39	8.45761e+06	4.16118e+06	6.41942e+06	7.058e+06	5.64586e+06	5.43904e+06	5.94626e+06	6.10415e+06	7.1626e+06	4.45186e+06	M295T39	1.51925e+06	1.48109e+06	775021	137070	532217	593061	707624	101049	628682	165747	125440	580809	597303	110549	951755	797999	635175	659937	162464	603986
M409T338	N-[4-(Benzylamino)-3-cyanoquinolin-2-yl]-4-methoxybenzamide	409.161	337.6	408.159	11.962	C25H20N4O2	[M+H]+	Organoheterocyclic compounds	Quinolines and derivatives	Aminoquinolines and derivatives				HMDB0258468	HMDB	MSI_level2	pos	M409T338	7.18382e+06	2.15467e+06	6.05141e+06	1.05874e+07	9.67451e+06	7.58719e+06	7.85365e+06	9.01664e+06	8.12328e+06	8.20075e+06	M409T338	4.53106e+07	2.80496e+07	1.91094e+07	1.8611e+07	4.58555e+06	7.7105e+06	1.36724e+06	7.85821e+06	4.60399e+06	1.21397e+07	4.00065e+06	6.20772e+06	3.90979e+06	1.39357e+07	2.65282e+07	3.46723e+06	4.48495e+06	8.63686e+06	1.73534e+06	5.44527e+06
M784T348_2	Ginsenoside Rg1	784.482	347.9	800.492	11.972	C42H72O14	[M-NH3+H]+	Lipids and lipid-like molecules	Prenol lipids	Triterpenoids	C08946		22427-39-0	HMDB0035857	mzCloud	MSI_level2	pos	M784T348_2	2.95882e+06	5.15313e+06	5.35902e+06	4.45083e+06	5.01006e+06	5.31609e+06	4.41945e+06	5.57306e+06	5.51819e+06	5.30598e+06	M784T348_2	434445	5.38456e+06	594036	2.13328e+07	2.0317e+07	1.4564e+07	8.47705e+06	6.83377e+06	6.73966e+06	7.38671e+06	1.51906e+06	2.33766e+06	9.2604e+06	1.74794e+06	700658	6.74111e+06	4.69756e+06	824198	4.03508e+06	2.13917e+06
M542T365_1	Anopterine	542.305	364.5	541.304	12.01	C31H43NO7	[M+H]+				C08658		38826-62-9		mzCloud	MSI_level2	pos	M542T365_1	430647	9.04355e+06	1.45366e+06	6.08722e+06	1.87067e+06	814742	1.87416e+06	7.93826e+06	7.97205e+06	1.03069e+07	M542T365_1	2.90175e+07	1.62886e+07	3.30472e+07	7.5311e+06	4.41041e+07	6.38668e+06	4.6642e+07	9.79725e+06	5.56735e+06	3.40826e+07	1.20031e+07	4.00374e+07	6.81697e+06	1.62724e+07	7.62443e+06	2.23288e+07	2.71149e+07	6.91834e+06	8.82188e+06	4.85592e+06
M482T384_1	LysoPC(15_0_0_0)	482.318	384.4	481.317	12.023	C23H48NO7P	[M+H]+	Lipids and lipid-like molecules	Glycerophospholipids	Glycerophosphocholines				HMDB0010381	HMDB	MSI_level2	pos	M482T384_1	2.26014e+06	3.44824e+06	3.79628e+06	338780	305799	549992	3.7142e+06	3.43508e+06	356607	3.70782e+06	M482T384_1	4.66026e+07	1.89628e+08	7.99325e+07	4.56074e+07	3.9227e+07	6.94746e+07	1.51204e+07	9.24887e+07	1.69865e+07	3.62817e+07	3.56275e+07	1.47296e+08	6.95028e+07	6.66037e+07	6.60615e+07	1.1987e+08	2.53462e+08	5.36033e+07	1.60529e+08	4.56149e+07
M373T51	6-Oxo-2-hydroxy-7-(4-chlorophenyl)-3,8,8,8-tetrachloroocta-2E,4E-dienoate	372.907	50.7	415.894	12.048	C14H9Cl5O4	[M-CO2+H]+				C06651				mzCloud	MSI_level2	pos	M373T51	89360.7	1.42206e+07	858064	1.22292e+07	667052	75347.5	629577	1.31886e+07	1.40568e+07	1.31089e+07	M373T51	131182	43252.8	47169.2	42697.6	344189	407974	100696	169962	57607.8	69949	474223	352634	462082	938309	98343	633685	700615	508840	483455	59079.7
M523T329	Hydroxyl frovatriptan	523.296	329.2	261.148	12.068	C14H19N3O2	[2M+H]+	Organoheterocyclic compounds	Indoles and derivatives	Carbazoles				HMDB0061150	mzCloud	MSI_level2	pos	M523T329	7.06107e+06	9.12196e+06	5.33537e+06	6.28549e+06	1.52996e+07	8.18637e+06	5.06946e+06	5.69703e+06	1.92222e+06	1.13272e+07	M523T329	29666.2	1.17301e+09	3.67457e+08	1.09317e+09	8.34834e+08	6.32668e+08	4.84323e+08	5.84025e+08	4.73041e+08	4.20824e+08	3.22719e+08	3.65464e+08	4.79031e+08	3.29494e+08	1.52703e+08	4.49621e+08	2.00891e+08	1.2922e+08	3.20673e+08	2.21773e+08
M360T206	Lifibrol	360.221	205.9	342.183	12.145	C21H26O4	[M+NH4]+	Benzenoids	Benzene and substituted derivatives	Phenylpropanes			96609-16-4	HMDB0254085	mzCloud	MSI_level2	pos	M360T206	1.24536e+07	2.73526e+07	8.77207e+06	2.12177e+07	1.48144e+07	4.68572e+06	1.91254e+07	1.0802e+07	8.50573e+06	1.22627e+07	M360T206	425308	13836.6	49628.6	427009	1.25159e+06	695190	1.07219e+06	1.69993e+06	1.39779e+06	1.42285e+06	243999	878365	844879	1.32764e+06	632391	930445	1.16804e+06	806633	607974	735506
M389T220	Tamoxifen	389.254	220.2	371.225	12.146	C26H29NO	[M+NH4]+	Phenylpropanoids and polyketides	Stilbenes		C07108	Xenobiotics biodegradation and metabolism	10540-29-1	HMDB0014813	mzCloud	MSI_level2	pos	M389T220	1.75946e+06	539635	382447	742237	414724	1.35448e+06	132804	172686	962014	875185	M389T220	5.72549e+06	1.37918e+06	1.57397e+06	601843	3.81462e+06	3.21812e+06	4.56163e+06	4.8665e+06	4.00373e+06	4.93686e+06	3.28816e+06	4.81645e+06	4.85942e+06	6.02673e+06	3.45734e+06	4.55587e+06	7.71392e+06	5.41857e+06	4.8542e+06	5.63058e+06
M394T446	P,P-Dioctyldiphenylamine	394.352	445.7	393.34	12.151	C28H43N	[M+H]+	Benzenoids	Benzene and substituted derivatives	Aniline and substituted anilines				HMDB0061926	mzCloud	MSI_level2	pos	M394T446	2.7121e+06	4.85114e+06	4.7188e+06	1.73237e+06	1.79585e+06	2.92077e+06	2.00024e+06	5.80279e+06	2.0837e+06	3.82439e+06	M394T446	3.18916e+07	1.02609e+07	7.76337e+06	5.94146e+06	5.35151e+06	6.37895e+06	4.16215e+06	6.16371e+06	3.29965e+06	5.40791e+06	7.61574e+06	5.45065e+06	3.68604e+06	4.06488e+06	4.67014e+06	4.83174e+06	3.67814e+06	3.07792e+06	6.48536e+06	5.33774e+06
M364T342	6-(4-carboxy-2,6-dihydroxyphenoxy)-3,4,5-trihydroxyoxane-2-carboxylic acid	364.083	342.3	346.054	12.181	C13H14O11	[M+NH4]+	Organic oxygen compounds	Organooxygen compounds	Carbohydrates and carbohydrate conjugates				HMDB0126636	mzCloud	MSI_level2	pos	M364T342	1.03518e+07	8.4399e+06	8.90325e+06	1.42252e+07	1.37772e+07	1.00285e+07	1.12e+07	1.22281e+07	8.7806e+06	1.19028e+07	M364T342	2.44559e+07	4.23117e+07	3.25986e+07	1.76228e+07	281503	1.33489e+06	9.78467e+06	1.35784e+06	2.8872e+06	2.37555e+07	470573	3.8317e+06	396964	114820	123870	2.22341e+06	96922.2	2.45642e+06	2.52997e+06	95022.7
M425T441	Bis(7-methyloctyl) Cyclohexane-1,2-dicarboxylate	425.368	441	424.355	12.184	C26H48O4	[M+H]+	Lipids and lipid-like molecules	Fatty Acyls	Fatty alcohol esters			318292-43-2	HMDB0244746	HMDB	MSI_level2	pos	M425T441	1.27849e+06	708138	546598	588043	756671	1.36565e+06	310830	656146	198536	1.59594e+06	M425T441	8.7229e+06	5.54534e+06	3.52598e+06	5.61125e+06	3.26576e+06	2.666e+06	2.62114e+06	4.25901e+06	2.89032e+06	3.57414e+06	2.18256e+06	5.65996e+06	3.57007e+06	4.6373e+06	2.85568e+06	2.51169e+06	3.52889e+06	3.44655e+06	3.29106e+06	3.04444e+06
M426T372_2	Erythrodiol	426.367	372.2	442.381	12.226	C30H50O2	[M-NH3+H]+	Lipids and lipid-like molecules	Prenol lipids	Triterpenoids	C20945		118204-21-0	HMDB0002360	mzCloud	MSI_level2	pos	M426T372_2	2.59651e+06	9.94217e+06	1.68427e+06	2.23808e+06	1.0064e+06	1.89267e+06	3.34649e+06	1.37291e+07	1.06855e+06	4.49199e+06	M426T372_2	1.52322e+08	2.65344e+08	2.3175e+08	2.15086e+08	4.47562e+07	5.23446e+07	1.96116e+08	4.94037e+07	3.93876e+07	4.32477e+06	5.81909e+06	7.49095e+07	5.37898e+06	3.75406e+06	1.17981e+07	4.14325e+07	2.26341e+07	3.64032e+07	1.1418e+08	4.19741e+06
M300T306	Androsta-1,4,6-triene-3,17-dione	300.2	305.9	282.162	12.337	C19H22O2	[M+NH4]+	Lipids and lipid-like molecules	Steroids and steroid derivatives	Androstane steroids				HMDB0248404	mzCloud	MSI_level2	pos	M300T306	1.92535e+07	1.24401e+07	1.05059e+07	6.39808e+06	1.20467e+07	7.26148e+06	1.42132e+07	8.59878e+06	5.48553e+06	1.05277e+07	M300T306	5.58623e+06	7.89295e+06	3.97143e+06	306635	19954.1	4.16111e+06	6.1764e+06	4.47362e+06	4.02596e+06	2.86468e+06	2.13626e+06	5.43339e+06	3.14336e+06	2.35388e+06	1.34404e+06	65969.5	137039	6.64213e+06	1.00165e+07	3.24081e+06
M730T374	MePC(33_1)	729.57	374.3	745.599	12.522	C42H84NO7P	[M-NH3+H]+								mzCloud	MSI_level2	pos	M730T374	470607	673359	2.24522e+06	488073	1.37032e+06	1.5413e+06	235306	1.08601e+06	3.15315e+06	3.53017e+06	M730T374	332300	935965	1.62281e+06	3.83987e+06	6.1493e+06	7.29945e+06	1.73947e+07	1.20112e+07	1.34464e+07	5.30071e+06	8.53645e+06	1.09075e+06	8.50264e+06	1.53427e+07	1.09982e+07	9.85798e+06	7.42363e+06	8.64722e+06	4.91848e+07	547277
M180T311	4-Amino-2,6-dinitrotoluene	180.038	311.5	197.044	12.584	C7H7N3O4	[M-H2O+H]+	Benzenoids	Benzene and substituted derivatives	Toluenes	C16394	Xenobiotics biodegradation and metabolism; Global and overview maps	19406-51-0	HMDB0246344	mzCloud	MSI_level2	pos	M180T311	2.36528e+06	381851	522364	650098	7.09291e+06	1.23064e+07	194957	4.07271e+06	2.35327e+06	7.46431e+06	M180T311	2.13611e+06	1.16802e+08	5.1625e+07	1.98842e+07	8.78083e+06	6.8296e+06	5.84727e+07	1.10421e+07	529132	9.59175e+07	656550	1.13642e+07	961210	77524.5	6.32364e+06	8.62064e+06	906358	1.12553e+07	1.27466e+07	80501.1
M140T34	6-Chloronicotinic acid	139.988	33.6	156.993	12.621	C6H4ClNO2	[M-H2O+H]+	Organoheterocyclic compounds	Pyridines and derivatives	Pyridinecarboxylic acids and derivatives			5326-23-8	HMDB0247049	mzCloud	MSI_level2	pos	M140T34	7.38136e+06	3.68525e+06	2.9243e+06	6.83613e+06	2.68184e+06	3.12198e+06	1.12611e+07	6.05281e+06	2.89055e+06	2.95767e+06	M140T34	8.09937e+06	7.33005e+06	4.7205e+06	4.09087e+06	3.69289e+06	4.30714e+06	4.7855e+06	5.40554e+06	3.39531e+06	6.56055e+06	3.55351e+06	5.61858e+06	5.76709e+06	7.80502e+06	8.08593e+06	7.54248e+06	7.63179e+06	7.34622e+06	7.12799e+06	6.34783e+06
M680T417	D 16-834	680.489	416.6	662.446	12.641	C42H63O4P	[M+NH4]+						95906-11-9		mzCloud	MSI_level2	pos	M680T417	9.40529e+06	5.83501e+06	7.58017e+06	3.65437e+06	6.91891e+06	5.46526e+06	7.21609e+06	3.33557e+06	2.402e+06	3.43109e+06	M680T417	1.24387e+08	2.97732e+07	8.00851e+07	1.54799e+07	2.52005e+07	2.24445e+07	3.45094e+07	8.72714e+06	3.33405e+06	4.46423e+06	499070	2.30189e+06	3.288e+06	1.89986e+06	872293	548185	325594	186038	630031	4.62993e+06
M318T213	Prostaglandin J2	318.191	213	334.214	12.651	C20H30O4	[M-NH3+H]+	Lipids and lipid-like molecules	Fatty Acyls	Eicosanoids	C05957	Lipid metabolism; Nervous system; Global and overview maps	60203-57-8	HMDB0002710	mzCloud	MSI_level2	pos	M318T213	362444	4.47867e+06	3.45356e+06	2.52421e+06	1.90962e+06	3.45934e+06	1.19344e+06	5.15935e+06	2.28908e+06	2.13939e+06	M318T213	267159	2.20385e+06	5101.55	420276	928451	465114	6.74641e+06	868677	1.51574e+06	4.78437e+06	2.25923e+06	253324	657705	6.40289e+06	1.29964e+06	516806	1.08698e+06	1.36177e+06	781154	1.46263e+06
M508T332	PC 19_0	508.37	332.4	551.359	12.652	C27H54NO8P	[M-CO2+H]+								mzCloud	MSI_level2	pos	M508T332	4.77184e+06	415785	5.29319e+06	333315	195497	99985	2.10298e+06	8.22503e+06	245475	369376	M508T332	1.94708e+07	2.27537e+07	4.58826e+07	3.13773e+06	1.8881e+06	2.17687e+06	7.26159e+07	8.41761e+07	3.06626e+07	8.60784e+06	2.19385e+07	2.30763e+07	8.0276e+07	2.50917e+07	2.15512e+07	1.12033e+07	2.52834e+07	3.6212e+07	1.31804e+07	1.48818e+06
M704T307_1	SM 34_1;O2	703.566	307.4	702.568	12.679	C39H79N2O6P	[M+H]+								mzCloud	MSI_level2	pos	M704T307_1	8.77384e+06	1.02968e+07	7.73094e+06	1.36832e+07	1.31761e+07	9.77644e+06	7.43709e+06	1.41183e+07	7.85296e+06	1.13973e+07	M704T307_1	4.51865e+06	3.51076e+07	3.92044e+07	1.74162e+07	2.71833e+07	1.37488e+07	1.3427e+07	1.56132e+07	3.89803e+07	3.26568e+07	2.67781e+07	1.41761e+07	2.90153e+07	3.74851e+07	1.17914e+07	8.59394e+06	1.13348e+07	8.51072e+06	4.39797e+06	8.91231e+06
M599T216	3'-N-Acetyl-4'-O-(9-octadecenoyl)fusarochromanone	599.398	216.2	598.398	12.751	C35H54N2O6	[M+H]+	Organoheterocyclic compounds	Benzopyrans	1-benzopyrans			136844-71-8	HMDB0038567	mzCloud	MSI_level2	pos	M599T216	3.381e+07	8.33805e+06	4.59328e+07	4.51024e+08	2.21371e+08	1.12446e+07	2.27894e+07	5.89958e+06	3.45382e+07	2.81893e+07	M599T216	2.3104e+06	9606.05	1.86747e+06	2.95178e+06	4.08189e+06	3.17231e+06	2.04748e+06	5.8942e+06	5.13727e+06	4.98904e+06	3.34975e+06	1.9383e+06	3.78952e+06	4.99278e+06	1.68033e+06	3.49902e+06	2.51174e+06	3.49389e+06	2.87541e+06	3.74206e+06
M289T325	ent-cassa-12,15-dien-2beta-ol	289.256	325.2	288.245	12.866	C20H32O	[M+H]+				C21827				mzCloud	MSI_level2	pos	M289T325	598066	425428	477351	1.45841e+06	631186	425128	546339	246442	414988	934036	M289T325	9.82721e+06	7.40247e+06	5.37856e+06	6.8788e+06	5.14065e+06	5.79691e+06	4.20852e+06	1.08144e+08	6.09648e+06	8.60941e+06	6.12516e+06	5.18004e+06	4.84423e+06	1.23812e+07	5.3631e+06	5.01008e+06	7.20536e+06	1.21205e+07	9.95293e+06	6.1631e+06
M173T69	6-(2-Hydroxyethoxy)-6-oxohexanoic acid	173.079	69	190.084	12.889	C8H14O5	[M-H2O+H]+	Lipids and lipid-like molecules	Fatty Acyls	Fatty acids and conjugates			94109-19-0	HMDB0061681	mzCloud	MSI_level2	pos	M173T69	1.10516e+06	3.94918e+06	4.3165e+06	4.09227e+06	2.84281e+06	2.88625e+06	3.2606e+06	2.69908e+06	2.5679e+06	2.70895e+06	M173T69	3.3301e+06	917612	665632	2.45488e+06	2.48397e+06	2.32991e+06	2.76138e+06	2.86788e+06	2.08215e+06	2.82328e+06	1.74363e+06	493455	3.30108e+06	5.1285e+06	2.60684e+06	2.33444e+06	1.24637e+07	4.04124e+06	3.47084e+06	6.5872e+06
M545T450	PC(21_2)	545.367	449.7	561.379	12.933	C29H56NO7P	[M-NH3+H]+								mzCloud	MSI_level2	pos	M545T450	3.42038e+06	7.76763e+06	9.60925e+06	3.11178e+06	1.40674e+07	9.705e+06	8.45681e+06	9.22065e+06	8.36892e+06	1.07487e+07	M545T450	1.80637e+06	1.2779e+06	957019	218756	354684	177806	417997	200750	174412	591895	425176	550623	151398	744695	221779	317238	361414	484657	830284	623999
M519T367_1	HQNO	519.315	367	259.157	12.935	C16H21NO2	[2M+H]+				C04284		341-88-8		mzCloud	MSI_level2	pos	M519T367_1	1.02895e+07	6.06756e+06	9.03604e+06	9.63337e+06	1.55112e+07	8.74012e+06	5.61642e+06	6.53701e+06	2.8686e+06	1.56548e+07	M519T367_1	1.13026e+07	1.97576e+07	8.16176e+06	2.43048e+07	3.44252e+07	9.5797e+06	7.53538e+06	1.4079e+07	8.57844e+06	1.75645e+07	2.64358e+06	1.13719e+07	1.76657e+07	2.27627e+07	1.09378e+07	2.48782e+07	5.38914e+06	8.0207e+06	2.54269e+07	1.15743e+07
M153T40	Phosphodimethylethanolamine	153.033	40.1	169.05	12.941	C4H12NO4P	[M-NH3+H]+	Organic acids and derivatives	Organic phosphoric acids and derivatives	Phosphate esters	C13482	Lipid metabolism	6909-62-2	HMDB0060244	mzCloud	MSI_level2	pos	M153T40	7.37566e+06	5.89348e+06	1.95975e+06	1.74671e+06	2.93173e+06	6.00866e+06	5.96921e+06	6.62303e+06	7.01676e+06	7.96517e+06	M153T40	9.69938e+07	9.56977e+07	8.68775e+07	6.22843e+07	5.05352e+07	5.19319e+07	6.24934e+07	5.44961e+07	5.43207e+07	6.21576e+07	5.2959e+07	6.02426e+07	5.59183e+07	7.33142e+07	6.99515e+07	6.29991e+07	6.26499e+07	6.60055e+07	7.41732e+07	6.71512e+07
M155T250	But-2-enedioic acid	155.107	250.5	116.011	12.957	C4H4O4	[M+K]+	Organic acids and derivatives	Carboxylic acids and derivatives	Dicarboxylic acids and derivatives				HMDB0249450	mzCloud	MSI_level2	pos	M155T250	88442	3.10775e+06	65264.7	6.18848e+06	53121.9	14300.3	34988.3	3.97564e+06	3.94277e+06	5.33309e+06	M155T250	4.74514e+06	812290	645569	2.30336e+06	1.27602e+06	2.30775e+06	2.14049e+06	3.19094e+06	1.92318e+06	2.70903e+06	3.70931e+06	3.99048e+06	2.41187e+06	3.21108e+06	2.56174e+06	3.16613e+06	3.50276e+06	2.79681e+06	4.34956e+06	2.99827e+06
M520T402_3	Medicagenic	520.356	401.8	502.329	12.966	C30H46O6	[M+NH4]+	Lipids and lipid-like molecules	Prenol lipids	Triterpenoids			599-07-5		mzCloud	MSI_level2	pos	M520T402_3	5.99524e+06	9.12666e+06	1.14673e+07	2.99246e+06	3.85642e+06	2.2003e+06	1.64714e+07	1.07619e+07	1.17239e+06	2.86423e+06	M520T402_3	5.72132e+07	1.97194e+08	2.6313e+07	2.37198e+08	6.0593e+08	3.79222e+08	7.55645e+08	7.269e+08	1.53644e+09	3.23442e+08	5.30512e+08	1.49803e+09	1.11474e+09	9.12346e+08	6.00203e+08	4.11964e+08	3.44554e+08	8.02072e+08	7.72644e+08	5.09183e+08
M644T437	Adenosylhopane	644.481	437	661.493	12.997	C40H63N5O3	[M-H2O+H]+				C21117				mzCloud	MSI_level2	pos	M644T437	8.47956e+06	6.55648e+06	7.42773e+06	8.0998e+06	1.50366e+07	1.05381e+07	8.37328e+06	6.79222e+06	2.18044e+06	1.78401e+07	M644T437	7.67268e+06	1.40389e+07	5.67299e+06	5.37664e+06	3.75036e+06	7.12482e+06	3.89399e+06	2.19235e+06	1.68476e+06	2.07749e+06	7.24056e+06	7.83763e+06	1.86608e+06	6.45652e+06	1.52904e+06	4.31936e+06	5.11163e+06	9.44641e+06	4.53634e+06	4.14454e+06
M285T243	Clofentezine	285.006	242.7	302.013	13.018	C14H8Cl2N4	[M-H2O+H]+	Benzenoids	Benzene and substituted derivatives	Halobenzenes	C18576		74115-24-5	HMDB0250340	mzCloud	MSI_level2	pos	M285T243	597703	3.00632e+06	533582	1.25056e+06	1.20802e+06	1.25494e+06	1.27574e+06	696207	607147	846800	M285T243	2.93339e+06	2.96542e+06	2.34004e+06	2.62321e+06	1.81142e+06	1.99372e+06	3.09567e+06	1.88085e+06	2.27173e+06	1.97143e+06	2.18472e+06	2.30681e+06	2.63989e+06	2.42603e+06	2.41684e+06	2.18084e+06	1.87596e+06	3.12675e+06	5.86964e+06	2.71947e+06
M272T217	Testosterone	272.186	217	288.209	13.028	C19H28O2	[M-NH3+H]+	Lipids and lipid-like molecules	Steroids and steroid derivatives	Androstane steroids	C00535	Cancer: overview; Drug resistance: antineoplastic; Endocrine system; Lipid metabolism; Xenobiotics biodegradation and metabolism; Cancer: specific types; Target-based classification: Nuclear receptors; Global and overview maps	58-22-0	HMDB0000234	mzCloud	MSI_level2	pos	M272T217	7.22871e+06	7.39013e+06	6.01514e+06	5.91449e+06	3.13867e+06	6.57645e+06	3.82619e+06	507142	3.48179e+06	3.19697e+06	M272T217	9.21819e+06	4.53119e+06	10236.8	402414	7.63436e+06	5.20521e+06	6.89945e+06	1.18534e+07	1.02835e+07	1.10201e+07	8.15158e+06	9.48554e+06	8.68246e+06	1.16292e+07	8.75136e+06	1.12024e+07	1.2565e+07	1.0341e+07	8.52326e+06	9.90952e+06
M600T438_1	Diadinoxanthin	600.449	438	582.407	13.159	C40H54O3	[M+NH4]+				C19921		18457-54-0		mzCloud	MSI_level2	pos	M600T438_1	5.98114e+06	6.35971e+06	8.31499e+06	7.68875e+06	1.53106e+07	3.87332e+06	9.9988e+06	6.64939e+06	1.18062e+07	8.67391e+06	M600T438_1	5.01512e+06	3.39728e+06	121216	804434	2.0318e+06	1.95072e+06	1.94144e+06	1.77959e+06	1.94298e+06	2.28967e+06	1.93646e+06	1.91414e+06	106498	905130	115316	641891	793303	129304	1.48962e+06	1.7327e+06
M265T40	FA 4_2;O3	265.015	40.1	132.006	13.294	C4H4O5	[2M+H]+				C00036	Cancer: overview; Chemical structure transformation maps; Signal transduction; Carbohydrate metabolism; Xenobiotics biodegradation and metabolism; Biosynthesis of other secondary metabolites; Amino acid metabolism; Energy metabolism; Global and overview maps	328-42-7		mzCloud	MSI_level2	pos	M265T40	8.48669e+06	516132	7.68419e+06	9.03117e+06	1.23728e+07	5.43765e+06	6.41195e+06	6.48341e+06	8.36904e+06	8.26908e+06	M265T40	5.15509e+07	5.53887e+07	6.13793e+07	3.32952e+07	2.58664e+07	2.70716e+07	3.60314e+07	2.30157e+07	2.61948e+07	2.83893e+07	2.157e+07	2.47932e+07	2.85444e+07	3.22846e+07	3.57304e+07	2.90186e+07	2.70338e+07	3.2282e+07	3.42723e+07	3.70836e+07
M316T205	Queuine	316.211	205.3	277.117	13.394	C12H15N5O3	[M+K]+	Organoheterocyclic compounds	Pyrrolopyrimidines	Pyrrolo[2,3-d]pyrimidines	C01449		72496-59-4	HMDB0001495	mzCloud	MSI_level2	pos	M316T205	279180	172625	803627	219684	171104	155793	953271	171117	193945	392010	M316T205	9.28242e+07	22690.7	71463.2	5.80027e+06	6.19575e+07	5.07423e+07	8.77843e+06	9.90669e+07	3.99468e+06	9.82322e+07	6.3651e+07	8.76502e+07	7.60696e+07	9.99075e+07	7.60923e+07	8.84679e+07	1.05676e+08	9.66768e+07	7.65285e+07	9.26871e+07
M219T39	2,1,3-Benzoxadiazole-4-sulfonic acid, 7-fluoro-	218.984	39.3	217.98	13.395	C6H3FN2O4S	[M+H]+	Organoheterocyclic compounds	Benzoxadiazoles					HMDB0245326	mzCloud	MSI_level2	pos	M219T39	2.52228e+06	6.23262e+06	3.16448e+06	4.09785e+06	2.99158e+06	6.90448e+06	3.56248e+06	4.32896e+06	4.63903e+06	5.92041e+06	M219T39	2.94177e+06	3.58614e+06	2.60133e+06	2.31591e+06	1.79435e+06	1.5068e+06	1.27174e+06	1.64828e+06	1.58602e+06	1.49792e+06	904752	1.30415e+06	1.34746e+06	1.35556e+06	427765	379206	896534	1.17581e+06	437498	1.65458e+06
M332T235	Protomycinolide IV	332.206	234.5	348.23	13.469	C21H32O4	[M-NH3+H]+				C15685		79495-87-7		mzCloud	MSI_level2	pos	M332T235	3.02913e+06	2.36308e+06	2.23924e+06	4.02105e+06	1.55304e+06	2.49187e+06	1.73644e+06	3.0031e+06	1.19904e+06	3.60009e+06	M332T235	138859	1.72461e+06	1.2109e+06	731184	571978	235917	7.83992e+06	2.02662e+06	387520	572173	1.07634e+06	542362	163319	1.51448e+06	249909	446210	312552	1.54687e+06	262386	368540
M275T47_1	Zineb	274.874	46.5	273.871	13.479	C4H6N2S4Zn	[M+H]+				C15232		12122-67-7		mzCloud	MSI_level2	pos	M275T47_1	257550	3.9763e+06	2.63938e+06	2.38499e+06	2.78371e+06	4.00826e+06	3.36093e+06	7.81979e+06	3.12065e+06	1.73994e+06	M275T47_1	2.7329e+07	7.14951e+07	3.41008e+07	1.4134e+07	7.4443e+06	1.18196e+07	6.12599e+06	8.36296e+06	8.15691e+06	4.26943e+06	1.55772e+07	9.51551e+06	3.53272e+06	2.21088e+06	6.61275e+06	6.32333e+06	5.35349e+06	6.55496e+06	4.99831e+06	5.77015e+06
M425T428	Dulxanthone C	425.202	427.5	424.189	13.511	C25H28O6	[M+H]+	Organoheterocyclic compounds	Benzopyrans	1-benzopyrans			4178-45-4	HMDB0031917	mzCloud	MSI_level2	pos	M425T428	340204	4.38663e+06	235624	1.18272e+06	1.99211e+06	2.52706e+06	49191.5	909920	4.69392e+06	911971	M425T428	6.59826e+06	5.5592e+06	2.67584e+06	8.44243e+06	2.34467e+06	2.49906e+06	1.68874e+07	3.41813e+07	1.40693e+07	3.26186e+06	2.55092e+06	1.76576e+07	2.92941e+07	3.63775e+06	9.35552e+06	8.35387e+06	2.87139e+06	2.00235e+07	2.26324e+07	1.95859e+07
M208T33	Se-Propenylselenocysteine Se-oxide	207.984	33.4	224.99	13.568	C6H11NO3Se	[M-H2O+H]+				C05706				mzCloud	MSI_level2	pos	M208T33	8.74014e+06	9.24918e+06	5.1663e+06	5.47718e+06	5.58818e+06	6.27849e+06	1.73764e+07	1.38485e+07	2.03031e+06	4.98574e+06	M208T33	1.50945e+07	1.17712e+07	8.57268e+06	8.10173e+06	5.66844e+06	5.70513e+06	5.16954e+06	5.1809e+06	4.7297e+06	4.91277e+06	3.90403e+06	4.25551e+06	3.94014e+06	4.94096e+06	3.45248e+06	3.84788e+06	3.74961e+06	3.5692e+06	3.17813e+06	2.94557e+06
M166T44	Noradrenochrome	166.048	44.3	165.043	13.656	C8H7NO3	[M+H]+	Organoheterocyclic compounds	Indoles and derivatives				490-89-1	HMDB0013030	mzCloud	MSI_level2	pos	M166T44	1.21382e+07	5.02277e+06	4.36626e+06	8.29957e+06	7.50958e+06	7.06151e+06	7.87547e+06	8.20741e+06	4.45644e+06	9.02108e+06	M166T44	3.56745e+06	923535	726671	586827	1.04925e+06	271739	470129	569976	1.30149e+06	1.62056e+06	492047	1.51941e+06	606319	1.61847e+06	509885	1.55098e+06	1.37914e+06	1.58367e+06	467953	1.41718e+06
M337T428	10-Undecenal	337.315	427.9	168.151	13.666	C11H20O	[2M+H]+	Organic oxygen compounds	Organooxygen compounds	Carbonyl compounds			112-45-8	HMDB0031128	mzCloud	MSI_level2	pos	M337T428	5.48574e+06	4.22865e+06	2.95932e+06	2.85035e+06	6.63173e+06	3.52233e+06	3.17134e+06	6.52124e+06	2.90868e+06	6.24978e+06	M337T428	1.38683e+07	2.01418e+06	1.27764e+06	2.25067e+06	812501	1.14666e+06	1.03348e+06	402586	781521	449031	1.9798e+06	810154	430275	2.10192e+06	596837	418619	1.20109e+06	1.19099e+06	1.31184e+06	402235
M113T317	Chlorobenzene	113.017	316.9	112.008	13.694	C6H5Cl	[M+H]+	Benzenoids	Benzene and substituted derivatives	Halobenzenes	C06990	Xenobiotics biodegradation and metabolism; Global and overview maps	108-90-7	HMDB0041855	mzCloud	MSI_level2	pos	M113T317	1.24706e+06	1.86991e+06	2.01235e+06	1.99369e+06	2.61751e+06	2.61693e+06	1.675e+06	1.38602e+06	3.43613e+06	2.34438e+06	M113T317	4.94029e+06	3.37789e+06	1.97748e+06	1.65832e+06	1.58781e+06	1.43802e+06	1.58536e+06	2.37262e+06	1.10351e+07	2.65006e+07	1.95279e+06	1.11925e+07	1.77877e+07	4.81708e+06	3.06451e+06	3.89529e+07	4.23347e+06	2.83717e+06	5.92469e+07	1.38986e+07
M160T49	Trigonelline	160.035	48.7	137.048	13.727	C7H7NO2	[M+Na]+				C01004	Metabolism of cofactors and vitamins	535-83-1		BioDeepDB	MSI_level2	pos	M160T49	3.9044e+06	3.24799e+06	4.3302e+06	1.97816e+06	7.06685e+06	5.26084e+06	3.28316e+06	4.56519e+06	1.97073e+06	6.15801e+06	M160T49	9.89209e+06	1.19041e+07	9.62603e+06	8.79542e+06	5.02781e+06	3.36832e+06	4.08969e+06	8.97203e+06	4.4326e+06	6.09726e+06	4.69886e+06	1.12652e+07	4.55117e+06	1.69149e+07	6.12432e+06	9.33723e+06	4.0882e+06	3.32847e+06	4.26341e+06	7.58858e+06
M336T428	6,8-Tricosanedione	336.31	428.3	352.334	13.796	C23H44O2	[M-NH3+H]+	Organic oxygen compounds	Organooxygen compounds	Carbonyl compounds			95605-23-5	HMDB0035564	mzCloud	MSI_level2	pos	M336T428	7.24873e+06	5.34079e+06	3.79709e+06	6.15329e+06	3.89013e+06	7.05175e+06	3.99045e+06	3.37273e+06	3.66373e+06	4.30186e+06	M336T428	5.88651e+07	1.34509e+07	1.07183e+07	5.74109e+06	5.34727e+06	1.35004e+07	5.07252e+06	4.03071e+06	5.05444e+06	8.28985e+06	1.34074e+07	7.27052e+06	9.29023e+06	4.94952e+06	5.36995e+06	1.12241e+07	7.66634e+06	8.0232e+06	8.53566e+06	8.09114e+06
M400T372_2	(5Z)-13-Carboxytridec-5-enoylcarnitine	400.275	371.8	399.262	13.864	C21H37NO6	[M+H]+	Lipids and lipid-like molecules	Fatty Acyls	Fatty acid esters				HMDB0240754	mzCloud	MSI_level2	pos	M400T372_2	3.19152e+06	2.4072e+06	1.625e+06	3.27035e+06	3.33267e+06	3.58363e+06	2.49494e+06	1.67491e+06	1.60182e+06	2.76399e+06	M400T372_2	9.08812e+07	1.76491e+08	3.22572e+06	1.6138e+07	1.5985e+08	9.67067e+06	1.24704e+07	2.55355e+07	1.49571e+07	1.20253e+07	989785	2.09384e+07	2.27639e+07	1.29936e+07	1.20919e+06	7.57322e+06	5.70515e+06	1.17815e+07	1.42007e+07	1.03356e+07
M332T348	Cannabidiol	332.263	348.1	314.225	13.864	C21H30O2	[M+NH4]+				C07578	Biosynthesis of other secondary metabolites; Global and overview maps	13956-29-1		mzCloud	MSI_level2	pos	M332T348	5.28513e+06	5.17415e+06	5.74132e+06	5.06026e+06	5.62258e+06	4.99312e+06	5.46249e+06	5.89342e+06	5.16413e+06	6.02666e+06	M332T348	1.44511e+07	1.33336e+07	2.38391e+06	1.89687e+07	9.83057e+06	7.48131e+06	1.68038e+06	3.13012e+06	1.05567e+06	1.3544e+07	685092	9.00788e+06	2.28708e+06	1.36677e+07	1.32126e+06	1.3002e+07	1.34821e+07	4.66197e+06	2.78477e+06	2.47896e+06
M520T266_1	MePC(17_0)	520.332	266	537.343	13.929	C26H52NO8P	[M-H2O+H]+								mzCloud	MSI_level2	pos	M520T266_1	249257	200295	1.01437e+06	187232	183300	161769	969514	171226	173650	397921	M520T266_1	1.15912e+07	5.14096e+06	4.34161e+06	1.03363e+07	1.49724e+07	4.82415e+06	2.46687e+06	4.65983e+06	3.34424e+06	2.40852e+07	1.03636e+07	3.19693e+06	6.77276e+06	6.86307e+06	3.92934e+06	1.58137e+07	5.05661e+06	2.57461e+06	3.84553e+06	680852
M395T45	Kaempferol 7,4-dimethyl ether 3-O-sulfate	395.038	45.1	394.036	13.993	C17H14O9S	[M+H]+						58942-18-0		mzCloud	MSI_level2	pos	M395T45	2.30203e+06	4.30882e+06	5.38732e+06	3.65188e+06	3.98846e+06	4.61686e+06	4.52272e+06	6.35293e+06	4.40741e+06	5.93141e+06	M395T45	4.20117e+06	2.9432e+06	2.18315e+06	3.32846e+06	2.02e+06	1.77518e+06	2.14083e+06	2.98902e+06	3.2871e+06	3.28472e+06	1.99054e+06	4.21533e+06	1.72948e+06	4.08401e+06	4.12627e+06	3.05827e+06	3.24016e+06	1.67965e+06	2.94893e+06	2.91302e+06
M110T359	2-Oxazolidinone	110.02	358.9	87.032	14.067	C3H5NO2	[M+Na]+	Organoheterocyclic compounds	Azolines	Oxazolines	C06695		497-25-6	HMDB0245282	mzCloud	MSI_level2	pos	M110T359	5.62401e+06	1.4281e+06	2.00617e+06	7.91734e+06	9.70179e+06	6.08397e+06	6.16207e+06	5.71091e+06	6.17167e+06	6.83455e+06	M110T359	1.59307e+09	3.7261e+08	2.53817e+09	2.35947e+08	2.9178e+09	1.54127e+08	1.411e+08	6.97273e+08	8.42393e+08	1.48384e+08	3.51713e+08	3.57452e+08	4.20265e+08	4.52617e+08	1.19338e+08	1.09739e+08	1.07176e+08	9.67091e+07	9.96535e+07	8.12562e+07
M226T420	4-Ethyl-2-heptyl-5-methylthiazole	226.159	419.9	225.155	14.097	C13H23NS	[M+H]+	Organoheterocyclic compounds	Azoles	Thiazoles			87262-51-9	HMDB0040094	mzCloud	MSI_level2	pos	M226T420	2.8099e+06	1.04157e+07	1.68766e+06	4.10532e+07	1.83374e+06	1.85897e+06	4.13533e+06	1.4491e+07	1.08262e+06	5.4258e+06	M226T420	1.36591e+07	3.40507e+06	3.0674e+06	4.61601e+07	2.729e+06	9.26533e+06	6.82462e+06	9.76267e+06	2.71083e+06	1.91369e+07	1.13485e+07	1.47805e+07	2.30412e+06	3.10678e+06	4.22421e+06	7.67021e+06	5.7709e+06	3.34383e+06	3.48876e+06	1.13117e+07
M546T422	Neolinderatone	546.365	421.7	528.324	14.152	C35H44O4	[M+NH4]+						123297-92-7		mzCloud	MSI_level2	pos	M546T422	6.99731e+06	7.50917e+06	6.9091e+06	7.7711e+06	9.3297e+06	8.67881e+06	8.06601e+06	7.98179e+06	7.49362e+06	8.57875e+06	M546T422	1.62692e+06	1.16997e+06	6.88095e+06	3.35571e+06	5.00051e+06	4.41268e+06	4.98585e+06	4.57678e+06	1.43399e+06	6.08458e+06	3.60888e+06	1.39433e+07	1.07371e+07	4.97517e+06	1.2376e+07	8.47619e+06	3.74265e+06	2.60139e+06	6.59074e+06	9.16294e+06
M515T46_2	10-Bromoobtusallene I	514.869	46.2	513.855	14.159	C16H18Br3ClO2	[M+H]+								mzCloud	MSI_level2	pos	M515T46_2	298848	1.74948e+07	290089	1.27955e+07	2.90524e+06	305306	2.14926e+06	8.56769e+06	1.38217e+07	1.42986e+07	M515T46_2	1.23677e+08	1.48493e+08	5.82141e+07	6.21019e+07	4.84809e+07	5.37673e+07	4.92975e+07	9.69694e+07	7.65513e+07	9.09498e+07	5.77279e+07	8.40952e+07	7.43629e+07	6.99084e+07	9.69494e+07	8.76525e+07	9.88014e+07	6.82325e+07	5.78115e+07	5.48259e+07
M344T85	4-Iodo-2,5-dimethoxyphenylisopropylamine	344.007	85.2	321.023	14.23	C11H16INO2	[M+Na]+	Benzenoids	Benzene and substituted derivatives	Phenethylamines				HMDB0243794	mzCloud	MSI_level2	pos	M344T85	8.29097e+06	7.1233e+06	7.48707e+06	1.27147e+07	8.80111e+06	7.86982e+06	9.39384e+06	9.3771e+06	8.25314e+06	9.0782e+06	M344T85	1.00931e+08	2.05606e+08	2.39097e+07	1.71263e+07	2.01879e+07	1.73798e+07	2.15465e+07	2.05092e+07	3.42883e+06	1.73809e+07	1.51769e+08	2.09382e+07	7.54547e+06	5.52291e+06	3.52157e+07	1.77915e+08	1.06329e+08	7.14644e+07	2.21293e+07	2.42493e+07
M378T446	2-Methyl-2-(4,8,12-trimethyltridecyl)-3,4,4a,5,6,7,8,8a-octahydrochromen-6-ol	378.356	445.6	394.381	14.239	C26H50O2	[M-NH3+H]+	Lipids and lipid-like molecules	Prenol lipids	Diterpenoids				HMDB0258110	mzCloud	MSI_level2	pos	M378T446	2.51843e+06	1.68236e+07	1.56519e+06	2.49797e+06	736659	1.70769e+06	3.23656e+06	1.41365e+07	2.04914e+06	4.33879e+06	M378T446	3.62315e+07	9.81401e+06	8.82559e+06	5.70091e+06	5.78656e+06	5.99336e+06	6.25557e+06	7.71138e+06	7.08338e+06	1.08552e+07	1.5909e+07	1.27685e+07	6.43168e+06	9.37794e+06	7.37545e+06	8.52562e+06	1.19754e+07	1.30955e+07	1.13603e+07	9.8104e+06
M482T433	2-Deoxybrassinolide	482.377	433.2	464.35	14.265	C28H48O5	[M+NH4]+	Lipids and lipid-like molecules	Steroids and steroid derivatives	Steroid lactones	C17733	Metabolism of terpenoids and polyketides	144071-55-6	HMDB0041135	mzCloud	MSI_level2	pos	M482T433	3.81232e+06	4.55033e+06	3.7682e+06	3.73972e+06	3.36221e+06	3.92459e+06	5.03391e+06	4.65727e+06	3.71555e+06	3.6212e+06	M482T433	4.91031e+06	1.55431e+06	1.69699e+06	663895	1.54451e+06	602793	1.10694e+06	1.79171e+06	1.05228e+06	573652	5.32047e+06	842004	1.44994e+06	1.46732e+06	539204	489940	429288	704512	705250	1.23335e+06
M353T48_1	SUBEREAPHENOL C	352.897	47.9	351.895	14.322	C10H10Br2O4	[M+H]+								mzCloud	MSI_level2	pos	M353T48_1	3.97988e+06	3.96135e+06	1.59681e+06	1.02143e+07	1.02974e+07	1.30533e+07	5.01682e+06	6.18853e+06	1.19449e+07	1.45521e+07	M353T48_1	3.20853e+07	8.91731e+06	1.1786e+07	1.03927e+07	1.76676e+07	1.35542e+07	2.33572e+07	1.10198e+07	1.17635e+07	1.85061e+07	8.73779e+06	1.62461e+07	2.766e+07	9.50436e+06	2.21461e+07	1.66332e+07	1.12109e+07	1.54199e+07	2.35004e+07	2.03969e+07
M660T97	UDP-N-acetylglucosamine enolpyruvate	660.074	97.4	677.087	14.328	C20H29N3O19P2	[M-H2O+H]+				C04631	Carbohydrate metabolism; Glycan biosynthesis and metabolism; Global and overview maps	70222-94-5		mzCloud	MSI_level2	pos	M660T97	113860	136947	1.60564e+06	2560.01	73226.2	9629.88	147046	9575.96	4870.28	125769	M660T97	2.52621e+07	2.8246e+06	1.02302e+07	1.58958e+07	1.99103e+07	1.07632e+07	4.67192e+06	2.35451e+07	1.50543e+07	1.1968e+07	1.0525e+07	1.12875e+07	2.55768e+07	7.23816e+06	1.23041e+07	5.4021e+06	9.6493e+06	1.12156e+07	2.68422e+07	9.36349e+06
M473T441_1	7',8'-Dihydro-8'-hydroxyreticulataxanthin	473.335	441.1	490.345	14.341	C33H46O3	[M-H2O+H]+	Lipids and lipid-like molecules	Prenol lipids	Triterpenoids				HMDB0039090	mzCloud	MSI_level2	pos	M473T441_1	5.04542e+06	2.84483e+06	3.1288e+06	2.90089e+07	1.19573e+07	2.59214e+06	3.04619e+06	3.10859e+06	4.17107e+06	2.96583e+06	M473T441_1	6.4303e+06	5.58595e+06	4.01697e+06	4.4444e+06	5.91891e+06	2.56685e+06	2.95891e+06	2.15725e+06	2.73231e+06	3.60966e+06	2.55697e+06	5.21016e+06	2.64854e+06	4.30283e+06	3.11156e+06	2.33516e+06	3.15273e+06	3.59895e+06	2.79399e+06	3.0846e+06
M428T406_2	2,3-dimethyl-6-geranylgeranyl-1,4-benzoquinol	428.346	406.1	410.318	14.448	C28H42O2	[M+NH4]+				C20738	Metabolism of cofactors and vitamins; Global and overview maps			mzCloud	MSI_level2	pos	M428T406_2	1.20113e+07	1.00766e+07	1.17031e+07	1.75254e+07	1.59934e+07	1.13405e+07	1.24615e+07	1.06424e+07	9.24732e+06	1.1943e+07	M428T406_2	4.01603e+07	3.7483e+07	1.40126e+07	1.37226e+07	2.30278e+07	4.38055e+06	7.54947e+06	4.65445e+06	1.96105e+07	2.41027e+07	8.43026e+06	7.86105e+06	8.49341e+06	1.5297e+07	1.09624e+07	1.22426e+07	5.19275e+07	4.933e+07	1.26496e+07	2.22435e+07
M499T65	Kaempferol 3-sulfate-7-alpha-arabinopyranoside	499.061	64.5	498.047	14.455	C20H18O13S	[M+H]+						396707-55-4		mzCloud	MSI_level2	pos	M499T65	9.81066e+06	1.94665e+07	1.96621e+07	8.86716e+06	3.6426e+06	8.26356e+06	3.03569e+07	4.41695e+07	1.34787e+07	2.37847e+07	M499T65	3.0114e+06	5.05187e+06	2.59436e+06	1.23347e+06	972515	1.24766e+06	895382	1.2278e+06	752067	772677	1.04774e+06	2.06468e+06	700367	270470	2.52958e+06	1.70614e+06	1.21798e+06	623112	1.36263e+06	961917
M151T47	Phosphoenolpyruvic acid	150.977	46.8	167.982	14.488	C3H5O6P	[M-H2O+H]+	Organic acids and derivatives	Organic phosphoric acids and derivatives	Phosphate esters	C00074	Cancer: overview; Membrane transport; Metabolism of other amino acids; Chemical structure transformation maps; Excretory system; Endocrine system; Carbohydrate metabolism; Biosynthesis of other secondary metabolites; Amino acid metabolism; Energy metabolism; Global and overview maps	138-08-9	HMDB0000263	mzCloud	MSI_level2	pos	M151T47	4.00182e+06	4.14994e+06	3.15582e+06	3.29742e+06	3.48123e+06	4.011e+06	3.26641e+06	3.3898e+06	2.98484e+06	3.19545e+06	M151T47	5.64837e+06	7.13031e+06	5.12888e+06	4.18007e+06	3.82279e+06	4.3965e+06	3.0738e+06	4.45859e+06	3.28008e+06	3.11027e+06	4.76345e+06	3.80101e+06	2.66303e+06	4.2079e+06	3.68383e+06	4.634e+06	4.5747e+06	3.76413e+06	3.16746e+06	2.99295e+06
M543T364_2	MePC(20_3)	543.337	364.5	559.364	14.536	C29H54NO7P	[M-NH3+H]+								mzCloud	MSI_level2	pos	M543T364_2	2.16162e+06	1.91367e+06	1.84597e+06	1.53667e+06	2.25638e+06	1.93765e+06	1.65078e+06	1.69912e+06	427474	2.27165e+06	M543T364_2	1.2351e+07	3.33127e+07	8.11789e+07	1.74339e+07	1.36323e+07	3.56776e+07	4.22057e+07	3.03474e+07	4.41385e+06	1.77429e+08	3.84183e+06	1.24379e+07	7.18859e+06	1.28028e+07	1.839e+07	1.29559e+07	1.66159e+07	5.48678e+06	3.14818e+07	1.43373e+07
M224T311	N-(2-Methylacryloyl)-L-histidine	224.1	311.5	223.096	14.561	C10H13N3O3	[M+H]+	Organic acids and derivatives	Carboxylic acids and derivatives	Amino acids, peptides, and analogues				HMDB0244546	mzCloud	MSI_level2	pos	M224T311	1.39422e+06	1.42219e+06	2.06353e+06	2.2856e+06	1.64114e+06	2.23767e+06	1.06613e+06	997558	1.61657e+06	2.00141e+06	M224T311	2.74038e+07	8.34743e+07	4.06743e+07	1.57704e+07	2.23549e+06	7.5025e+06	8.4174e+07	1.35471e+07	408316	1.8329e+08	3.65193e+06	1.57598e+07	5.31959e+06	149880	1.03387e+07	1.4742e+07	7.63674e+06	1.92732e+07	2.2351e+07	292699
M524T329_3	Platelet-activating factor	524.363	328.9	523.364	14.583	C26H54NO7P	[M+H]+	Lipids and lipid-like molecules	Glycerophospholipids	Glycerophosphocholines			74389-68-7	HMDB0062195	HMDB	MSI_level2	pos	M524T329_3	1.14077e+06	698788	1.46588e+06	532880	593167	1.78604e+06	1.49087e+06	858499	314886	938884	M524T329_3	318371	1.03075e+06	5.45831e+07	9.66036e+07	2.87119e+07	6.46279e+07	5.9947e+07	2.89521e+07	3.76335e+07	1.34951e+08	1.98656e+08	3.19674e+07	2.78103e+07	5.23724e+07	7.53831e+06	1.04039e+08	6.97026e+07	2.54248e+07	2.76995e+07	2.375e+07
M496T295	LPC 16_0	496.347	294.8	495.332	14.61	C24H50NO7P	[M+H]+						66757-27-5		mzCloud	MSI_level2	pos	M496T295	5.07036e+06	5.25222e+06	9.52153e+06	3.62005e+06	1.4303e+07	3.32492e+06	4.22466e+06	6.10731e+06	2.70457e+06	2.19825e+06	M496T295	153784	1.90477e+07	8.51995e+07	1.20903e+08	5.49096e+07	2.96604e+08	7.42344e+07	1.39672e+08	2.20863e+08	2.1889e+08	5.08117e+07	7.6985e+07	3.31311e+08	2.10318e+08	7.13668e+07	2.70974e+08	1.01945e+09	1.41092e+08	5.19912e+07	1.87527e+08
M428T388_2	ST 29_3;O	428.382	388.3	410.355	14.641	C29H46O	[M+NH4]+	Lipids and lipid-like molecules	Steroids and steroid derivatives	Stigmastanes and derivatives	C11508	Lipid metabolism; Global and overview maps	74635-33-9		mzCloud	MSI_level2	pos	M428T388_2	2.21799e+06	1.30732e+06	1.96874e+06	494311	2.01043e+06	2.1081e+06	1.39511e+06	816511	848753	4.09157e+06	M428T388_2	1.52189e+07	2.74717e+07	4.0276e+07	4.51281e+07	4.46995e+06	1.09872e+07	3.30212e+07	1.152e+07	2.41359e+06	8.35977e+06	3.33555e+07	1.08683e+07	3.90338e+06	5.48995e+06	2.78842e+07	4.99813e+06	6.00213e+06	1.32824e+07	5.86134e+06	1.45933e+07
M259T45	Gentisin	259.064	45	258.053	14.678	C14H10O5	[M+H]+	Organoheterocyclic compounds	Benzopyrans	1-benzopyrans	C10066		437-50-3	HMDB0031760	mzCloud	MSI_level2	pos	M259T45	1.2507e+07	6.99914e+06	1.61877e+07	164540	2.86847e+07	3.33796e+07	8.58873e+06	1.88408e+07	676733	3.88692e+07	M259T45	5.26604e+06	4.92492e+06	3.34506e+06	3.96285e+06	2.59366e+06	2.45824e+06	2.34221e+06	4.06809e+06	3.96665e+06	4.23626e+06	2.79929e+06	6.4529e+06	2.01684e+06	5.68635e+06	5.86002e+06	4.55923e+06	4.45001e+06	1.8823e+06	3.55005e+06	3.3237e+06
M280T59	Avenalumin II	280.093	59.3	279.09	14.692	C17H13NO3	[M+H]+	Organoheterocyclic compounds	Benzoxazines				78214-14-9	HMDB0038955	mzCloud	MSI_level2	pos	M280T59	825253	4.13445e+06	2.37076e+06	2.16441e+06	1.62436e+06	2.53307e+06	2.38798e+06	6.03964e+06	2.82808e+06	958724	M280T59	1.15879e+06	383353	791914	1.01127e+06	3.12642e+06	2.88364e+06	636019	3.36657e+06	3.51014e+06	560682	2.25383e+06	4.29099e+06	2.54454e+06	3.80157e+06	2.4691e+06	4.75072e+06	2.4745e+06	2.9081e+06	917216	4.48067e+06
M520T266_2	Beauverolide F	520.346	266.1	563.336	14.702	C33H45N3O5	[M-CO2+H]+								mzCloud	MSI_level2	pos	M520T266_2	6.35181e+06	2.9229e+06	7.29103e+06	1.52503e+06	5.64809e+06	5.34759e+06	5.41137e+06	4.6347e+06	2.66725e+06	6.41264e+06	M520T266_2	8.40515e+06	2.26495e+06	1.35243e+06	5.83101e+06	1.06904e+07	6.71009e+06	4.30479e+06	5.1469e+06	3.59872e+06	9.70021e+06	3.78645e+06	1.0076e+07	7.26148e+06	1.07921e+07	1.34229e+07	2.60693e+07	1.16187e+07	2.82443e+06	4.0762e+06	5.24613e+06
M200T125	Yucron	200.048	124.8	199.043	14.745	C6H14ClNO2S	[M+H]+				C04078		1115-84-0		mzCloud	MSI_level2	pos	M200T125	6.13506e+06	4.91703e+06	8.36321e+06	1.08968e+06	1.51758e+06	8.2957e+06	1.08198e+07	9.4999e+06	6.53874e+06	7.17817e+06	M200T125	4.11612e+09	5.6334e+07	3.31157e+09	3.10275e+09	2.66635e+09	2.55037e+09	2.96238e+09	2.93346e+09	2.80367e+09	3.52058e+09	2.88564e+09	3.12635e+09	2.74141e+09	4.82864e+09	3.15257e+09	3.14516e+09	3.90824e+09	3.47304e+09	3.51329e+09	3.2507e+09
M245T67	Suberenone	245.077	67.2	244.074	14.818	C14H12O4	[M+H]+	Phenylpropanoids and polyketides	Coumarins and derivatives				35897-95-1	HMDB0030595	mzCloud	MSI_level2	pos	M245T67	586841	182384	197892	1.29223e+06	644331	2.31296e+06	553927	318595	1.55587e+06	911376	M245T67	168884	589395	238840	138001	182578	662745	230698	221931	825929	995056	197758	362312	515779	925966	699662	972838	8.82999e+06	684930	1.06975e+06	1.05459e+06
M395T46_2	Furoplocamioid B	394.887	46.3	393.874	14.868	C10H14Br2Cl2O2	[M+H]+								mzCloud	MSI_level2	pos	M395T46_2	2.26384e+06	1.71803e+06	2.23269e+06	4.54036e+06	6.12715e+06	6.96604e+06	5.69852e+06	2.24268e+06	6.71824e+06	6.3575e+06	M395T46_2	6.73344e+06	8.04048e+06	4.57495e+06	8.95295e+06	2.31227e+06	7.41372e+06	4.43902e+06	5.93048e+06	4.91113e+06	3.98604e+06	7.70692e+06	7.00973e+06	3.24123e+06	6.07146e+06	2.27711e+06	3.83835e+06	4.14144e+06	4.93559e+06	4.30633e+06	1.20585e+07
M315T232	Velutin	315.082	232	314.079	14.951	C17H14O6	[M+H]+						25739-41-7		MoNA	MSI_level2	pos	M315T232	2.21314e+07	1.90756e+07	1.73956e+07	1.35134e+07	2.27599e+07	8.78378e+06	1.91409e+07	1.20209e+07	1.28404e+07	1.86936e+07	M315T232	44856.1	61015.1	6.78441e+06	1.13882e+07	2.7471e+08	4.59778e+08	1.75919e+08	4.43191e+08	6.77947e+08	5.15864e+08	6.19766e+08	6.86807e+08	5.60688e+06	4.16647e+08	5.78939e+08	5.7775e+08	4.28786e+08	5.3636e+08	5.79406e+08	3.85943e+08
M110T302	3-Isoxazolidinone	110.02	301.8	87.032	14.976	C3H5NO2	[M+Na]+	Organoheterocyclic compounds	Azolidines	Oxazolidines			1192-07-0	HMDB0039426	mzCloud	MSI_level2	pos	M110T302	1.26886e+07	1.30714e+07	1.04553e+07	1.88571e+07	1.93631e+07	1.48657e+07	1.355e+07	1.70431e+07	1.26196e+07	1.50801e+07	M110T302	8.67416e+09	1.12344e+10	6.15044e+09	5.14798e+09	3.34213e+09	3.58003e+09	3.33527e+09	4.21541e+09	3.17421e+09	3.98131e+09	3.17047e+09	3.01653e+09	2.75331e+09	1.153e+09	2.41126e+09	2.9081e+09	3.29649e+09	2.70602e+09	7.56726e+08	2.20794e+09
M177T295	Ethylenediamine-N,N'-diacetic acid	177.087	295.4	176.08	0.115	C6H12N2O4	[M+H]+	Organic acids and derivatives	Carboxylic acids and derivatives	Amino acids, peptides, and analogues				HMDB0246968	BioDeepDB	MSI_level3	pos	M177T295	3.83623e+06	5.63413e+06	4.14321e+06	3.87746e+06	4.38363e+06	6.57924e+06	4.66115e+06	7.74772e+06	8.01543e+06	7.55669e+06	M177T295	52036.8	1.08116e+06	9.23092e+06	5.23041e+07	4.6899e+07	1.69146e+08	1.57372e+08	3.44303e+07	1.2647e+08	1.91119e+07	6.82871e+07	1.14997e+08	1.24493e+08	1.27778e+07	1.59319e+08	1.37584e+08	2.29465e+07	1.80978e+07	2.99521e+07	4.74239e+07
M204T67	CAR 2_0	204.123	66.8	203.116	0.14	C9H17NO4	[M+H]+						870-77-9	HMDB0240773	BioDeepDB	MSI_level3	pos	M204T67	4.47965e+06	3.64748e+06	4.94645e+06	5.99636e+06	7.88788e+06	4.90184e+06	5.2858e+06	4.86416e+06	6.39365e+06	6.64624e+06	M204T67	2.9317e+08	4.39732e+08	2.63334e+08	1.31203e+08	3.26405e+07	4.73719e+07	1.60461e+08	1.12193e+08	5.83657e+07	9.74934e+07	1.12861e+08	4.86755e+07	2.45601e+07	1.65928e+08	4.12989e+07	7.09064e+07	6.16594e+07	2.93484e+08	1.27251e+08	6.00235e+07
M561T439_2	(+)-Strempeliopidine	561.395	439.2	560.388	0.273	C38H48N4	[M+H]+								BioDeepDB	MSI_level3	pos	M561T439_2	1.49528e+06	3.09429e+06	2.03901e+06	742649	1.43934e+06	3.49426e+06	2.59757e+06	3.69762e+06	961545	3.5154e+06	M561T439_2	1.33348e+07	1.21131e+07	9.03451e+06	6.37032e+06	7.03901e+06	5.83832e+06	4.8827e+06	8.7475e+06	6.33874e+06	8.01723e+06	4.06326e+06	5.095e+06	6.5538e+06	7.10784e+06	6.90093e+06	5.48522e+06	7.30608e+06	7.98498e+06	6.93138e+06	6.80293e+06
M181T312	4-Ethoxy-3-methoxybenzaldehyde	181.086	311.5	180.079	0.46	C10H12O3	[M+H]+	Benzenoids	Benzene and substituted derivatives	Benzoyl derivatives			120-25-2	HMDB0029685	BioDeepDB	MSI_level3	pos	M181T312	1.24087e+06	1.37891e+06	1.40431e+06	4.65192e+06	5.44357e+06	6.04198e+06	5.62838e+06	1.44105e+06	1.45317e+06	1.08498e+06	M181T312	1.02897e+07	2.76356e+08	1.44716e+08	5.75512e+07	3.02148e+07	2.57182e+07	3.0334e+08	4.61461e+07	1.17206e+07	5.98232e+08	1.60093e+07	5.92761e+07	1.95432e+07	1.13404e+07	3.69857e+07	4.86294e+07	2.59528e+07	6.63588e+07	7.48845e+07	7.03665e+06
M245T238	Hydroxyprolyl-Isoleucine	245.15	238.5	244.142	0.504	C11H20N2O4	[M+H]+	Organic acids and derivatives	Carboxylic acids and derivatives	Amino acids, peptides, and analogues				HMDB0028866	BioDeepDB	MSI_level3	pos	M245T238	63730.3	139308	1.06065e+06	47174.8	151264	191633	1.16393e+06	149320	44638.3	509665	M245T238	55473.6	4.19588e+06	3.21436e+06	170317	967623	140345	4.71912e+06	691404	921187	1.36054e+06	369008	137462	316846	819853	131764	152802	261175	135351	1.36046e+06	703463
M243T225	Hydroxyprolyl-Lysine	243.134	225.1	259.153	0.518	C11H21N3O4	[M-NH3+H]+	Organic acids and derivatives	Carboxylic acids and derivatives	Amino acids, peptides, and analogues				HMDB0028868	BioDeepDB	MSI_level3	pos	M243T225	2.10886e+06	1.13783e+07	2.55949e+06	4.60622e+06	1.87686e+06	3.41692e+06	3.54797e+06	1.55441e+07	2.28515e+06	416284	M243T225	516697	1.34763e+06	1.1318e+06	155398	849182	228049	1.21054e+07	159904	1.09545e+06	3.88416e+06	95105.9	638345	1.5184e+06	274964	69050.2	256967	375008	1.69188e+06	1.48306e+06	1.84981e+06
M184T53	1,4-Epidioxy-p-mentha-2,8-diene	184.133	52.5	166.099	0.544	C10H14O2	[M+NH4]+	Organoheterocyclic compounds	Dioxanes	1,2-dioxanes			120749-17-9	HMDB0036878	BioDeepDB	MSI_level3	pos	M184T53	7.85704e+06	8.74534e+06	1.64954e+06	9.53871e+06	3.2539e+06	8.9624e+06	6.66767e+06	9.04123e+06	1.89718e+06	2.88123e+06	M184T53	1.54835e+06	1.91327e+06	4.23573e+06	3.422e+06	1.56428e+06	3.97221e+06	4.59106e+06	1.47223e+06	968436	2.2951e+06	3.46608e+06	1.65494e+06	1.27067e+06	3.91338e+06	8.15439e+06	2.65743e+06	2.25667e+06	2.6979e+06	2.91131e+06	1.23431e+06
[truncated: 1,324 more rows]
